# Supplementary material for: Understanding and predicting the functional consequences of missense mutations in BRCA1 and BRCA2
Source: Sci Rep. 2022 Jun 21;12:10458. doi: 10.1038/s41598-022-13508-3 (PMC9213547; doi:10.1038/s41598-022-13508-3)
Supplement: Supplementary file 2 — Supplementary Information 2. [file 41598_2022_13508_MOESM2_ESM.xlsx]

## Sheet: Sheet1
variants	AWESOME_Score	ClinPred_score	HENS920101	LUTR910107	MIYS990107	MPC_rankscore	MetaSVM_score	MutationTaster_score	N-t-Ace.	Polyphen_Score	THOP960101	Ubi.	WEIL970101	WEIL970102	provean	Prediction	Gene
M1L	0	0.988279	1	10	-0.15	0	0.3545	1	0	0	-1.02	0	1	1	0.45	Benign	BRCA2
M1V	0	0.991375	1	2	0.02	0	0.4461	1	0	0	0.05	0	0	0	0.59	Benign	BRCA2
M1K	0	0.993172	-3	0	0.16	0	0.4652	1	0	0	-0.96	0	0	2	0.89	Benign	BRCA2
M1T	0	0.991858	2	6	-0.09	0	0.4652	1	0	0	0.62	0	0	-2	0.89	Benign	BRCA2
M1R	0	0.964071	0	2	-0.18	0	0.4704	1	0	0	0.18	0	0	0	0.89	Benign	BRCA2
M1I	0	0.996362	-1	2	-0.03	0	0.5223	1	0	0	0.61	0	-1	0	0.59	Pathogenic	BRCA2
P2T	0	0.121704	3	7	0.28	0.02414	0.9261	0.998998	0	0	0.3	0	2	0	1.11	Benign	BRCA2
P2A	0	0.104526	-2	-7	-0.03	0.02063	0.9022	0.999354	0	0	0.11	0	-3	0	1.15	Benign	BRCA2
P2S	0	0.0745799	1	14	-0.19	0.01959	0.9148	0.998948	0	0	-1.03	0	1	0	0.93	Benign	BRCA2
P2H	0	0.975471	1	5	-0.57	0.06891	0.9682	0.999875	0	0	-0.09	0	-1	-2	1.46	Benign	BRCA2
P2R	0	0.936655	0	2	-0.18	0.03313	0.9852	0.999769	0	0	0.18	0	0	0	1.46	Benign	BRCA2
P2L	0	0.876797	0	5	-0.12	0.02494	1.0348	0.942315	0	0	-0.66	0	0	0	1.69	Benign	BRCA2
I3L	0	0.139598	0	-3	-0.27	0.01959	0.9242	1	0	0	-0.06	0	-1	0	0.43	Benign	BRCA2
I3V	0	0.052035	2	8	0.04	0.01915	0.8985	1	0	0	0.68	0	0	-2	0.07	Benign	BRCA2
I3F	0	0.58707	-2	-6	0.13	0.02349	0.8837	1	0	0	-0.13	0	0	2	0.88	Benign	BRCA2
I3N	0	0.856745	1	6	-0.17	0.15812	0.9133	1	0	0	0.04	0	0	-1	1.35	Benign	BRCA2
I3T	0	0.204344	2	5	-0.27	0.04667	0.9118	1	0	0	-0.12	0	0	-1	0.9	Benign	BRCA2
I3S	0	0.724034	1	4	-0.12	0.05794	0.92	1	0	0	0.37	0	1	0	1.15	Benign	BRCA2
I3M	0	0.556883	1	10	-0.15	0.02193	0.8885	0.999996	0	0	-1.02	0	1	1	0.57	Benign	BRCA2
G4R	0	0.951405	2	22	-0.13	0.19538	0.9213	0.999613	0	0	-0.41	0	2	1	1.34	Benign	BRCA2
G4E	0	0.60401	-3	-11	0.22	0.19927	0.9418	0.999581	0	0	-0.26	0	-2	1	1.06	Benign	BRCA2
G4A	0	0.323584	-2	-5	-0.03	0.19074	0.8786	0.999848	0	0	-0.97	0	1	3	1.04	Benign	BRCA2
G4V	0	0.897758	2	8	0.04	0.19762	0.7826	0.904841	0	0	0.68	0	0	-2	1.64	Benign	BRCA2
S5T	0	0.803407	2	5	-0.12	0.07541	0.9232	0.999819	0	0	0.05	0	1	0	0.43	Benign	BRCA2
S5P	0	0.147261	0	-4	-0.1	0.0215	0.9206	0.998869	0	0	-0.04	0	0	0	0.69	Benign	BRCA2
S5A	0	0.120031	-3	-10	0.19	0.0401	0.9264	0.999952	0	0	-0.07	0	-1	1	0.41	Benign	BRCA2
S5Y	0	0.679761	3	22	-0.02	0.17579	0.9307	0.990536	0	0	-0.82	0	1	0	0.39	Benign	BRCA2
S5C	0	0.587235	-2	-19	0.1	0.16386	0.9318	0.994589	0	0	0.14	0	-2	0	0.55	Benign	BRCA2
S5F	0	0.652906	-2	-8	0.2	0.16875	0.9305	0.983891	0	0	-0.13	0	-1	1	0.6	Benign	BRCA2
K6Q	0	0.810653	2	19	-0.21	0.1557	0.827	0.997558	0	0	-1.04	0	1	-1	0.85	Benign	BRCA2
K6E	0	0.868851	-2	-4	0.32	0.13491	0.9253	0.995719	0	0	0.39	0	-1	2	0.89	Benign	BRCA2
K6T	0	0.924192	2	6	-0.09	0.10977	0.9599	0.995563	0	0	0.62	0	0	-2	1.39	Benign	BRCA2
K6R	0	0.905608	0	2	-0.18	0.12917	0.9215	0.999335	0	0	0.18	0	0	0	0.68	Benign	BRCA2
K6I	0	0.908493	-2	-8	-0.02	0.02679	0.9827	0.992275	0	0	-0.02	0	0	2	1.87	Benign	BRCA2
K6N	0	0.881776	0	3	-0.11	0.15943	0.9736	0.99234	0	0	-0.27	0	1	1	1.11	Benign	BRCA2
E7K	0	0.60355	2	3	-0.05	0.02143	0.9242	0.999688	0	0	-0.67	0	0	-2	0.65	Benign	BRCA2
E7Q	0	0.808896	0	2	-0.18	0.05396	0.8749	0.999933	0	0	0.18	0	0	0	0.49	Benign	BRCA2
E7A	0	0.861809	-2	-7	-0.03	0.0368	0.8685	0.999453	0	0	0.11	0	-3	0	1.12	Benign	BRCA2
E7G	0	0.624544	-3	0	0.16	0.03815	0.914	0.999343	0	0	-0.96	0	0	2	1.29	Benign	BRCA2
E7V	0	0.911936	2	8	0.04	0.08188	0.9563	0.998718	0	0	0.68	0	0	-2	1.4	Benign	BRCA2
E7D	0	0.899954	-2	-5	0.04	0.04164	0.878	0.999548	0	0	0.25	0	-1	1	0.64	Benign	BRCA2
R8G	0	0.97623	1	5	-0.57	0.09707	1.0957	0.52444	0	0	-0.09	0	-1	-2	1.66	Benign	BRCA2
R8W	0	0.979631	3	24	-0.16	0.15685	1.0501	0.750984	0	0	-0.98	0	2	-1	1.88	Benign	BRCA2
R8K	0	0.945671	-1	-5	-0.06	0.0587	0.9043	0.887421	0	0	-0.06	0	-2	-1	0.64	Benign	BRCA2
R8T	0	0.975331	2	5	-0.12	0.07035	1.1557	0.547252	0	0	0.05	0	1	0	1.39	Benign	BRCA2
R8M	0	0.980251	0	3	-0.11	0.02225	1.1041	0.670703	0	0	-0.27	0	1	1	1.35	Benign	BRCA2
R8S	0	0.97282	-2	2	-0.02	0.07714	1.0901	0.784294	0	0	-0.78	0	0	3	1.39	Benign	BRCA2
P9T	0	0.977871	3	7	0.28	0.16299	0.6061	0.838225	0	0	0.3	0	2	0	1.71	Benign	BRCA2
P9A	0	0.966064	-2	-7	-0.03	0.15223	1.0307	0.763344	0	0	0.11	0	-3	0	1.78	Benign	BRCA2
P9S	0	0.985355	1	14	-0.19	0.13058	0.8707	0.840025	0	0	-1.03	0	1	0	1.76	Benign	BRCA2
P9Q	0	0.949383	1	14	-0.19	0.16946	1.034	0.943398	0	0	-1.03	0	1	0	1.77	Benign	BRCA2
P9R	0	0.984884	0	2	-0.18	0.1748	1.0559	0.973648	0	0	0.18	0	0	0	2.01	Benign	BRCA2
P9L	0	0.987991	0	5	-0.12	0.17727	1.0546	0.999882	0	0.999	-0.66	0	0	0	2.21	Benign	BRCA2
T10P	0	0.878154	2	19	-0.21	0.12281	0.978	0.661573	0	0	-1.04	0	1	-1	1.46	Benign	BRCA2
T10A	0	0.852137	-2	-6	0.03	0.03442	1.0241	0.731168	0	0	-0.15	0	-1	1	1.22	Benign	BRCA2
T10S	0	0.283065	2	6	-0.09	0.02206	0.9669	0.885388	0	0	0.62	0	0	-2	0.97	Benign	BRCA2
T10K	0	0.982645	0	-3	-0.27	0.08811	0.9246	0.900832	0	0	-0.06	0	-1	0	1.46	Benign	BRCA2
T10R	0	0.982645	0	0	-0.01	0.12199	0.9715	0.937952	0	0	-0.01	0	0	0	1.46	Benign	BRCA2
T10I	0	0.973814	-1	-2	-0.02	0.0218	0.9982	0.837558	0	0	0.09	0	0	1	1.45	Benign	BRCA2
F11I	0	0.98307	-1	-7	-0.03	0.0992	1.0901	0.937522	0	0	0.36	0	0	1	1.19	Benign	BRCA2
F11L	0	0.934165	1	10	-0.15	0.02349	1.0596	0.939424	0	0	-1.02	0	1	1	1.11	Benign	BRCA2
F11V	0	0.97366	2	8	0.04	0.09707	1.1007	0.968839	0	0	0.68	0	0	-2	1.42	Benign	BRCA2
F11Y	0	0.963211	1	2	0.02	0.16736	1.084	0.733932	0	0	0.05	0	0	0	0.61	Benign	BRCA2
F11S	0	0.986886	1	4	-0.12	0.15268	1.1552	0.958682	0	0	0.37	0	1	0	1.72	Benign	BRCA2
F11C	0	0.981497	-3	-10	0.19	0.1908	1.1689	0.971785	0	0	-0.07	0	-1	1	1.71	Benign	BRCA2
F12I	0	0.981502	-1	-7	-0.03	0.06974	1.1308	0.897303	0	0	0.36	0	0	1	1.38	Benign	BRCA2
F12L	0	0.948847	1	10	-0.15	0.03674	1.0957	0.88794	0	0	-1.02	0	1	1	1.34	Benign	BRCA2
F12V	0	0.474804	2	8	0.04	0.04729	1.1522	0.803632	0	0.558	0.68	0	0	-2	1.58	Benign	BRCA2
F12Y	0	0.888715	1	2	0.02	0.11245	0.9632	0.990925	0	0	0.05	0	0	0	0.59	Benign	BRCA2
F12S	0	0.928243	1	4	-0.12	0.04362	1.1033	0.930759	0	0	0.37	0	1	0	1.77	Benign	BRCA2
F12C	0	0.952009	-3	-10	0.19	0.02288	1.115	0.900963	0	0	-0.07	0	-1	1	1.77	Benign	BRCA2
E13K	0	0.926953	2	3	-0.05	0.02488	0.9131	0.973219	0	0	-0.67	0	0	-2	0.91	Benign	BRCA2
E13Q	0	0.941283	0	2	-0.18	0.14379	0.9694	0.890673	0	0	0.18	0	0	0	0.67	Benign	BRCA2
E13A	0	0.948291	-2	-7	-0.03	0.11092	0.9106	0.950045	0	0	0.11	0	-3	0	1.35	Benign	BRCA2
E13G	0	0.971278	-3	0	0.16	0.15033	0.89	0.957878	0	0	-0.96	0	0	2	1.5	Benign	BRCA2
E13V	0	0.933435	2	8	0.04	0.16881	0.963	0.978081	0	0	0.68	0	0	-2	1.59	Benign	BRCA2
E13D	0	0.193984	-2	-5	0.04	0.02294	0.9399	0.912754	0	0	0.25	0	-1	1	0.43	Benign	BRCA2
I14L	0	0.636619	0	-3	-0.27	0.01959	0.8719	0.990666	0	0	-0.06	0	-1	0	0.44	Benign	BRCA2
I14V	0	0.369311	2	8	0.04	0.02386	0.9031	0.996097	0	0	0.68	0	0	-2	0.19	Benign	BRCA2
I14F	0	0.708449	-2	-6	0.13	0.06311	1.0137	0.531815	0	0	-0.13	0	0	2	0.82	Benign	BRCA2
I14N	0	0.831805	1	6	-0.17	0.02469	1.0439	0.553543	0	0	0.04	0	0	-1	1.15	Benign	BRCA2
I14T	0	0.845943	2	5	-0.27	0.0368	1.0724	0.714162	0	0	-0.12	0	0	-1	0.87	Benign	BRCA2
I14S	0	0.919682	1	4	-0.12	0.03394	1.0161	0.591634	0	0	0.37	0	1	0	1.1	Benign	BRCA2
I14M	0	0.841993	1	10	-0.15	0.066	1.0195	0.963145	0	0	-1.02	0	1	1	0.58	Benign	BRCA2
F15I	0	0.96606	-1	-7	-0.03	0.08332	1.1269	0.938379	0	0	0.36	0	0	1	1.43	Benign	BRCA2
F15L	0	0.948357	1	10	-0.15	0.03674	1.129	0.946096	0	0	-1.02	0	1	1	1.43	Benign	BRCA2
F15V	0	0.912128	2	8	0.04	0.05677	1.1391	0.971415	0	0	0.68	0	0	-2	1.67	Benign	BRCA2
F15Y	0	0.964485	1	2	0.02	0.11245	1.0934	0.733932	0	0	0.05	0	0	0	0.71	Benign	BRCA2
F15S	0	0.974172	1	4	-0.12	0.02475	1.1348	0.957279	0	0	0.37	0	1	0	1.89	Benign	BRCA2
F15C	0	0.990314	-3	-10	0.19	0.02396	1.1391	0.971785	0	0	-0.07	0	-1	1	1.92	Benign	BRCA2
K16Q	0	0.811255	2	19	-0.21	0.0357	0.9568	0.870551	0	0	-1.04	0	1	-1	0.94	Benign	BRCA2
K16E	0	0.739006	-2	-4	0.32	0.02237	1.0178	0.800086	0	0	0.39	0	-1	2	0.95	Benign	BRCA2
K16T	0	0.886906	2	6	-0.09	0.03129	0.9951	0.947036	0	0	0.62	0	0	-2	1.41	Benign	BRCA2
K16R	0	0.816178	0	2	-0.18	0.03888	0.967	0.99104	0	0	0.18	0	0	0	0.7	Benign	BRCA2
K16M	0	0.942339	-1	-10	0.24	0.09103	1.0639	0.891818	0	0	0.55	0	0	1	1.43	Benign	BRCA2
K16N	0	0.949952	0	3	-0.11	0.03697	0.9873	0.999394	0	0	-0.27	0	1	1	1.19	Benign	BRCA2
T17P	0	0.674953	2	19	-0.21	0.0773	0.8843	1	0	0	-1.04	0	1	-1	0.82	Benign	BRCA2
T17A	0	0.0497762	-2	-6	0.03	0.02516	0.9373	1	0	0	-0.15	0	-1	1	0.38	Benign	BRCA2
T17S	0	0.0897479	2	6	-0.09	0.02001	0.9487	1	0	0	0.62	0	0	-2	0.43	Benign	BRCA2
T17K	0	0.385403	0	-3	-0.27	0.03144	0.9173	1	0	0	-0.06	0	-1	0	0.81	Benign	BRCA2
T17R	0	0.118858	0	0	-0.01	0.02108	0.933	1	0	0	-0.01	0	0	0	0.79	Benign	BRCA2
T17I	0	0.209588	-1	-2	-0.02	0.02063	0.9233	1	0	0	0.09	0	0	1	0.77	Benign	BRCA2
R18S	0	0.825142	-2	2	-0.02	0.0401	0.9803	1	0	0	-0.78	0	0	3	1.41	Benign	BRCA2
R18G	0	0.825142	1	5	-0.57	0.04217	0.9861	1	0	0	-0.09	0	-1	-2	1.67	Benign	BRCA2
R18C	0	0.951723	-3	-10	0.19	0.15699	1.0054	1	0	0	-0.07	0	-1	1	1.94	Benign	BRCA2
R18H	0	0.137494	-2	-12	-0.08	0.12417	0.7893	1	0	0.759	-0.22	0	0	2	1.17	Benign	BRCA2
R18P	0	0.939054	0	3	0.01	0.112	1.0053	1	0	0	-0.22	0	0	0	1.66	Benign	BRCA2
R18L	0	0.908531	-1	-1	0.08	0.0218	0.9944	1	0	0	-0.29	0	0	1	1.69	Benign	BRCA2
C19S	0	0.981099	1	4	0.01	0.05259	1.0629	0.978333	0	0	-0.01	0	0	-1	2.34	Benign	BRCA2
C19R	0	0.992476	1	14	-0.19	0.11386	1.0683	0.999999	0	0	-1.03	0	1	0	2.87	Benign	BRCA2
C19G	0	0.974351	-2	-2	0.02	0.05281	1.0655	0.988614	0	0	-0.74	0	0	2	2.87	Benign	BRCA2
C19Y	0	0.993062	3	24	-0.16	0.02421	1.0917	0.993733	0	0	-0.98	0	2	-1	2.65	Benign	BRCA2
C19F	0	0.991591	-3	-11	0.22	0.02324	1.0941	0.997516	0	0	-0.26	0	-2	1	2.65	Benign	BRCA2
C19W	0	0.990327	1	2	0.02	0.02243	1.0332	0.999977	0	0	0.05	0	0	0	2.55	Benign	BRCA2
N20H	0	0.82748	1	5	-0.57	0.07242	0.8749	0.999186	0	0	-0.09	0	-1	-2	0.86	Benign	BRCA2
N20D	0	0.404631	-3	-3	0.28	0.02037	0.939	0.999629	0	0	-0.02	0	-4	-2	0.68	Benign	BRCA2
N20Y	0	0.784007	3	22	-0.02	0.0952	0.8774	0.996645	0	0	-0.82	0	1	0	1.36	Benign	BRCA2
N20T	0	0.38605	3	7	0.28	0.02315	0.9405	0.999839	0	0	0.3	0	2	0	0.74	Benign	BRCA2
N20S	0	0.0329066	0	3	0.01	0.01834	0.923	0.999954	0	0	-0.22	0	0	0	0.25	Benign	BRCA2
N20I	0	0.900614	-1	2	-0.03	0.02745	0.9026	0.999548	0	0	0.61	0	-1	0	1.43	Benign	BRCA2
N20K	0	0.725432	0	2	-0.07	0.02663	0.8745	0.999951	0	0	-0.6	0	1	1	0.86	Benign	BRCA2
K21Q	0	0.65176	2	19	-0.21	0.02937	0.9156	1	0	0	-1.04	0	1	-1	0.46	Benign	BRCA2
K21E	0	0.112315	-2	-4	0.32	0.02218	0.8887	0.999992	0	0	0.39	0	-1	2	0.38	Benign	BRCA2
K21T	0	0.0599297	2	6	-0.09	0.02108	0.9024	0.999999	0	0	0.62	0	0	-2	0.37	Benign	BRCA2
K21R	0	0.0644339	0	2	-0.18	0.03065	0.9115	1	0	0	0.18	0	0	0	0.36	Benign	BRCA2
K21I	0	0.302066	-2	-8	-0.02	0.02469	0.9129	0.999987	0	0	-0.02	0	0	2	1.19	Benign	BRCA2
K21N	0	0.252876	0	3	-0.11	0.03475	0.9045	0.99962	0	0	-0.27	0	1	1	0.49	Benign	BRCA2
A22T	0	0.434706	1	2	-0.08	0.0203	0.9764	0.893738	0	0	0.06	0	0	-1	0.53	Benign	BRCA2
A22P	0	0.859544	1	4	0.01	0.12271	0.9649	0.69265	0	0	-0.01	0	0	-1	0.94	Benign	BRCA2
A22S	0	0.361576	1	7	-0.14	0.0199	0.9839	0.949387	0	0	0.62	0	0	-1	0.38	Benign	BRCA2
A22E	0	0.943296	0	-2	-0.11	0.05457	0.7042	0.953098	0	0	-0.78	0	0	1	0.9	Benign	BRCA2
A22G	0	0.859654	-2	-2	0.02	0.03475	0.5875	1	0	0	-0.74	0	0	2	0.79	Benign	BRCA2
A22V	0	0.944154	2	5	-0.12	0.04292	0.7382	0.878739	0	0	0.05	0	1	0	0.81	Benign	BRCA2
D23N	0	0.988526	-1	-6	-0.09	0.14767	0.265	0.99302	0	0	-0.21	0	0	1	1.19	Benign	BRCA2
D23H	0	0.994848	-2	-4	0.13	0.18923	0.2805	0.998486	0	0	0.4	0	-2	0	1.63	Benign	BRCA2
D23Y	0	0.995592	2	24	-0.13	0.19113	0.2805	0.999279	0	0	-0.31	0	2	0	2.06	Benign	BRCA2
D23A	0	0.914313	-2	-19	-0.02	0.12291	1.0962	0.998533	0	0	-0.98	0	0	2	1.92	Benign	BRCA2
D23G	0	0.877561	-1	-11	0.08	0.12507	1.0962	0.998964	0	0	-0.2	0	0	1	1.69	Benign	BRCA2
D23V	0	0.926841	2	8	0.04	0.1887	1.0962	1	0	0	0.68	0	0	-2	2.15	Benign	BRCA2
D23E	0	0.904164	-3	-14	0.1	0.12838	1.0465	0.567544	0	0	-0.2	0	-2	1	0.95	Benign	BRCA2
L24I	0	0.816752	-1	2	-0.03	0.1519	1.0837	0.700661	0	0	0.61	0	-1	0	0.5	Benign	BRCA2
L24V	0	0.833597	1	2	0.02	0.13747	1.0366	0.564918	0	0	0.05	0	0	0	0.75	Benign	BRCA2
L24S	0	0.980721	-1	-3	-0.02	0.1439	1.1882	0.96003	0	0	0.44	0	0	1	1.51	Benign	BRCA2
L24F	0	0.890536	-3	-6	0.2	0.17892	1.1599	0.955949	0	0	-0.08	0	-2	1	1.01	Benign	BRCA2
G25R	0	0.966861	2	22	-0.13	0.17763	1.1809	0.999728	0	1	-0.41	0	2	1	2.02	Benign	BRCA2
G25E	0	0.990659	-3	-11	0.22	0.16471	1.1809	0.99966	0	0	-0.26	0	-2	1	2.02	Benign	BRCA2
G25A	0	0.972614	-2	-5	-0.03	0.09433	1.1809	0.99912	0	0	-0.97	0	1	3	1.51	Benign	BRCA2
G25V	0	0.990659	2	8	0.04	0.1396	1.1809	1	0	0	0.68	0	0	-2	2.27	Benign	BRCA2
P26T	0	0.970703	3	7	0.28	0.02262	1.1809	0.999111	0	0	0.3	0	2	0	2.02	Benign	BRCA2
P26A	0	0.933678	-2	-7	-0.03	0.02049	1.1809	0.998621	0	0	0.11	0	-3	0	2.02	Benign	BRCA2
P26S	0	0.970703	1	14	-0.19	0.02696	1.1809	0.999096	0	0	-1.03	0	1	0	2.02	Benign	BRCA2
P26Q	0	0.980208	1	14	-0.19	0.15398	1.1809	0.999326	0	0	-1.03	0	1	0	2.02	Benign	BRCA2
P26R	0	0.980208	0	2	-0.18	0.14965	1.1809	0.999647	0	0	0.18	0	0	0	2.27	Benign	BRCA2
P26L	0	0.980131	0	5	-0.12	0.0218	1.1809	0.999999	0	0	-0.66	0	0	0	2.52	Benign	BRCA2
I27L	0	0.899274	0	-3	-0.27	0.08402	0.9518	0.974071	0	0	-0.06	0	-1	0	0.5	Benign	BRCA2
I27V	0	0.682406	2	8	0.04	0.09485	0.9279	0.98726	0	0.009	0.68	0	0	-2	0.24	Benign	BRCA2
I27K	0	0.974362	-2	2	0.1	0.13563	0.985	0.99965	0	0	0.1	0	-2	0	1.75	Benign	BRCA2
I27T	0	0.971988	2	5	-0.27	0.15028	1.0868	0.528736	0	0	-0.12	0	0	-1	1.24	Benign	BRCA2
I27R	0	0.970562	2	22	-0.13	0.16989	1.0048	0.999469	0	0	-0.41	0	2	1	1.76	Benign	BRCA2
I27M	0	0.922045	1	10	-0.15	0.17493	1.012	0.973277	0	0	-1.02	0	1	1	0.75	Benign	BRCA2
S28R	0	0.989014	-1	-3	-0.02	0.1328	1.1723	0.996752	0	0	0.44	0	0	1	1.26	Benign	BRCA2
S28G	0	0.9583	1	5	-0.57	0.10186	1.1627	0.981757	0	0	-0.09	0	-1	-2	1.01	Benign	BRCA2
S28C	0	0.987028	-2	-19	0.1	0.17311	1.1723	0.995582	0	0	0.14	0	-2	0	1.26	Benign	BRCA2
S28N	0	0.962856	0	2	-0.07	0.08693	1.0893	0.986971	0	0	-0.6	0	1	1	0.76	Benign	BRCA2
S28T	0	0.95553	2	5	-0.12	0.10174	1.1674	0.983644	0	0	0.05	0	1	0	0.76	Benign	BRCA2
S28I	0	0.975351	-1	-2	-0.02	0.16938	1.2069	0.998238	0	0	0.09	0	0	1	1.51	Benign	BRCA2
L29I	0	0.952453	-1	2	-0.03	0.1519	0.9968	0.767645	0	0	0.61	0	-1	0	0.5	Benign	BRCA2
L29V	0	0.91712	1	2	0.02	0.12377	1.0222	0.851314	0	0	0.05	0	0	0	0.76	Benign	BRCA2
L29F	0	0.959192	-3	-6	0.2	0.17892	1.0891	0.969874	0	0	-0.08	0	-2	1	1.01	Benign	BRCA2
L29H	0	0.933136	-2	-4	0.13	0.1897	1.1302	0.989606	0	0	0.4	0	-2	0	1.77	Benign	BRCA2
L29P	0	0.965969	0	3	0.01	0.19237	1.046	1	0	0	-0.22	0	0	0	1.77	Benign	BRCA2
L29R	0	0.965969	0	2	-0.18	0.18118	1.1302	0.994534	0	0	0.18	0	0	0	1.51	Benign	BRCA2
N30H	0	0.946373	1	5	-0.57	0.16512	1.0959	0.868666	0	0	-0.09	0	-1	-2	1.24	Benign	BRCA2
N30D	0	0.846295	-3	-3	0.28	0.06746	0.8669	0.937574	0	0	-0.02	0	-4	-2	1.26	Benign	BRCA2
N30Y	0	0.947028	3	22	-0.02	0.17954	1.1085	0.615494	0	0	-0.82	0	1	0	2	Benign	BRCA2
N30T	0	0.962022	3	7	0.28	0.11043	1.1289	0.514783	0	0	0.3	0	2	0	1.51	Benign	BRCA2
N30S	0	0.930352	0	3	0.01	0.06061	1.1618	0.776389	0	0	-0.22	0	0	0	1.26	Benign	BRCA2
N30I	0	0.977979	-1	2	-0.03	0.16595	1.0616	0.739296	0	0	0.61	0	-1	0	2.26	Benign	BRCA2
N30K	0	0.979802	0	2	-0.07	0.06772	1.1908	0.900383	0	0	-0.6	0	1	1	1.51	Benign	BRCA2
W31R	0	0.995502	0	0	-0.01	0.18328	1.1574	0.999589	0	0.999	-0.01	0	0	0	3.53	Pathogenic	BRCA2
W31G	0	0.988285	-2	-4	0.13	0.16989	1.1574	0.999849	0	0	0.4	0	-2	0	3.28	Benign	BRCA2
W31S	0	0.996026	2	6	-0.09	0.15223	1.1809	1	0	0	0.62	0	0	-2	3.53	Pathogenic	BRCA2
W31L	0	0.983422	1	10	-0.15	0.07932	1.1809	0.999923	0	0	-1.02	0	1	1	3.28	Benign	BRCA2
W31C	0	0.991626	-2	-19	0.1	0.02994	1.1809	1	0	0.999	0.14	0	-2	0	3.28	Benign	BRCA2
F32I	0	0.986931	-1	-7	-0.03	0.17688	1.2154	0.999423	0	0	0.36	0	0	1	1.51	Benign	BRCA2
F32L	0	0.971173	1	10	-0.15	0.12909	1.2154	0.999442	0	0	-1.02	0	1	1	1.51	Benign	BRCA2
F32V	0	0.910325	2	8	0.04	0.16524	1.2154	0.999712	0	0	0.68	0	0	-2	1.77	Benign	BRCA2
F32Y	0	0.956654	1	2	0.02	0.16499	1.2076	0.993588	0	0	0.05	0	0	0	0.76	Benign	BRCA2
F32S	0	0.990592	1	4	-0.12	0.16959	1.2154	0.99923	0	0	0.37	0	1	0	2.02	Benign	BRCA2
F32C	0	0.990592	-3	-10	0.19	0.19527	1.2154	0.999499	0	0	-0.07	0	-1	1	2.02	Benign	BRCA2
E33K	0	0.917526	-1	-2	-0.02	0.24205	0.3785	0.998711	0	0	0.09	0	0	1	0.6	Benign	BRCA2
E33Q	0	0.771786	0	0	-0.01	0.42978	0.3724	0.99447	0	1	-0.01	0	0	0	0.45	Benign	BRCA2
E33A	0	0.975045	-2	-19	-0.02	0.44083	0.4187	0.997889	0	0	-0.98	0	0	2	0.91	Benign	BRCA2
E33G	0	0.975834	-1	-11	0.08	0.46242	0.4665	0.998108	0	0	-0.2	0	0	1	1.06	Benign	BRCA2
E33V	0	0.977197	2	8	0.04	0.47006	0.4665	0.999099	0	0	0.68	0	0	-2	1.06	Benign	BRCA2
E33D	0	0.840878	-2	-10	0.16	0.4037	-0.2928	0.874992	0	0	-0.36	0	-1	2	0.45	Benign	BRCA2
E34K	0	0.959687	2	3	-0.05	0.07654	1.2444	0.99967	0	0	-0.67	0	0	-2	1.01	Benign	BRCA2
E34Q	0	0.983445	0	2	-0.18	0.14086	1.2444	0.998682	0	0	0.18	0	0	0	0.76	Benign	BRCA2
E34A	0	0.856183	-2	-7	-0.03	0.05925	1.2154	0.999244	0	0	0.11	0	-3	0	1.51	Benign	BRCA2
E34G	0	0.939668	-3	0	0.16	0.07766	1.2154	0.999299	0	0	-0.96	0	0	2	1.77	Benign	BRCA2
E34V	0	0.938297	2	8	0.04	0.14724	1.2154	0.999678	0	0	0.68	0	0	-2	1.77	Benign	BRCA2
E34D	0	0.923953	-2	-5	0.04	0.0564	1.086	0.763088	0	0	0.25	0	-1	1	0.76	Benign	BRCA2
L35I	0	0.960633	-1	2	-0.03	0.12311	1.2444	0.997253	0	0	0.61	0	-1	0	0.5	Benign	BRCA2
L35V	0	0.960633	1	2	0.02	0.10471	1.2444	0.998474	0	0	0.05	0	0	0	0.76	Benign	BRCA2
L35F	0	0.960079	-3	-6	0.2	0.11575	1.2444	0.99974	0	0	-0.08	0	-2	1	1.01	Benign	BRCA2
L35H	0	0.887733	-2	-4	0.13	0.17248	1.2154	0.999642	0	0	0.4	0	-2	0	1.77	Benign	BRCA2
L35P	0	0.91835	0	3	0.01	0.18421	1.2154	1	0	0	-0.22	0	0	0	1.77	Benign	BRCA2
L35R	0	0.986931	0	2	-0.18	0.17085	1.2154	0.999812	0	0	0.18	0	0	0	1.51	Benign	BRCA2
S36T	0	0.884359	2	5	-0.12	0.39751	0.8296	0.868878	0	0	0.05	0	1	0	0.45	Benign	BRCA2
S36P	0	0.960477	0	3	0.01	0.48164	1.03	0.97385	0	0	-0.22	0	0	0	0.75	Benign	BRCA2
S36A	0	0.882719	-2	-6	0.03	0.30031	0.8698	0.638823	0	0	-0.15	0	-1	1	0.45	Benign	BRCA2
S36Y	0	0.884627	3	22	-0.02	0.48679	0.9777	0.99249	0	1	-0.82	0	1	0	0.91	Benign	BRCA2
S36C	0	0.974949	-3	-10	0.19	0.44139	0.947	0.986886	0	0	-0.07	0	-1	1	0.75	Benign	BRCA2
S36F	0	0.94265	-2	-8	0.2	0.45742	0.9777	0.995604	0	0	-0.13	0	-1	1	0.91	Benign	BRCA2
S37T	0	0.711786	2	5	-0.12	0.06005	0.827	0.970744	0	0	0.05	0	1	0	0.64	Benign	BRCA2
S37P	0	0.636922	0	-4	-0.1	0.02172	0.9661	0.845082	0	0	-0.04	0	0	0	1.15	Benign	BRCA2
S37A	0	0.194669	-3	-10	0.19	0.03254	0.8649	0.991662	0	0	-0.07	0	-1	1	0.64	Benign	BRCA2
S37L	0	0.240156	-1	-10	0.24	0.0197	0.9847	0.768021	0	0	0.55	0	0	1	1.17	Benign	BRCA2
E38K	0	0.980025	2	3	-0.05	0.08196	0.9742	0.965266	0	0	-0.67	0	0	-2	1.01	Benign	BRCA2
E38Q	0	0.969315	0	2	-0.18	0.14408	1.0619	0.856926	0	0	0.18	0	0	0	0.76	Benign	BRCA2
E38A	0	0.926537	-2	-7	-0.03	0.066	1.1178	0.980356	0	0	0.11	0	-3	0	1.51	Benign	BRCA2
E38G	0	0.94796	-3	0	0.16	0.06815	1.1245	0.983597	0	0	-0.96	0	0	2	1.77	Benign	BRCA2
E38V	0	0.946407	2	8	0.04	0.10722	1.1281	0.991532	0	0	0.68	0	0	-2	1.77	Benign	BRCA2
E38D	0	0.958938	-2	-5	0.04	0.06287	1.058	0.84311	0	0	0.25	0	-1	1	0.76	Benign	BRCA2
A39T	0	0.964015	1	2	-0.08	0.12337	1.2444	0.998579	0	0	0.06	0	0	-1	1.01	Benign	BRCA2
A39P	0	0.975351	1	4	0.01	0.18694	1.2444	0.999547	0	0	-0.01	0	0	-1	1.26	Benign	BRCA2
A39S	0	0.947808	1	7	-0.14	0.08952	1.2444	0.99635	0	0	0.62	0	0	-1	0.76	Benign	BRCA2
A39D	0	0.969709	-2	-10	0.16	0.14734	1.2444	0.999753	0	0	-0.36	0	-1	2	1.51	Benign	BRCA2
A39G	0	0.92032	-2	-2	0.02	0.09219	1.2444	0.998521	0	0	-0.74	0	0	2	1.01	Benign	BRCA2
A39V	0	0.92905	2	5	-0.12	0.09195	1.2444	0.998812	0	0	0.05	0	1	0	1.01	Benign	BRCA2
P40T	0	0.683569	3	7	0.28	0.02083	0.9334	0.996102	0	0	0.3	0	2	0	1.55	Benign	BRCA2
P40A	0	0.234595	-2	-7	-0.03	0.01959	0.932	0.997472	0	0	0.11	0	-3	0	1.44	Benign	BRCA2
P40S	0	0.268943	1	14	-0.19	0.02017	0.913	0.995618	0	0	-1.03	0	1	0	1.54	Benign	BRCA2
P40Q	0	0.712825	1	14	-0.19	0.06995	0.967	0.993771	0	0	-1.03	0	1	0	1.64	Benign	BRCA2
P40R	0	0.735167	0	2	-0.18	0.07282	0.9412	0.987749	0	0	0.18	0	0	0	1.84	Benign	BRCA2
P40L	0	0.22331	0	5	-0.12	0.01977	0.9592	0.753101	0	0	-0.66	0	0	0	2.05	Benign	BRCA2
P41T	0	0.556956	3	7	0.28	0.0773	1.1387	0.948876	0	0	0.3	0	2	0	1.62	Benign	BRCA2
P41A	0	0.199558	-2	-7	-0.03	0.0409	1.1176	0.964269	0	0.798	0.11	0	-3	0	1.62	Benign	BRCA2
P41S	0	0.572618	1	14	-0.19	0.05209	1.1473	0.943109	0	0.926	-1.03	0	1	0	1.66	Benign	BRCA2
P41H	0	0.854813	1	5	-0.57	0.16124	1.0655	0.998378	0	0	-0.09	0	-1	-2	1.91	Benign	BRCA2
P41R	0	0.702023	0	2	-0.18	0.0693	1.0305	0.996885	0	0	0.18	0	0	0	1.88	Benign	BRCA2
P41L	0	0.117422	0	5	-0.12	0.02017	0.9238	0.556859	0	0	-0.66	0	0	0	1.85	Benign	BRCA2
Y42N	0	0.902442	-1	0	0.06	0.1154	1.0275	0.959674	0	0	0.41	0	0	1	1.77	Benign	BRCA2
Y42H	0	0.868111	-1	-7	-0.03	0.15683	1.0656	0.672071	0	0	0.36	0	0	1	0.94	Benign	BRCA2
Y42D	0	0.784163	0	-2	-0.11	0.09137	0.9518	0.946594	0	0	-0.78	0	0	1	1.98	Benign	BRCA2
Y42S	0	0.506028	1	2	-0.08	0.03975	0.8277	0.731096	0	0	0.06	0	0	-1	1.69	Benign	BRCA2
Y42C	0	0.00183065	0	-2	-0.11	0.0227	0.7612	0.794441	0	0.003	-0.78	0	0	1	1.32	Benign	BRCA2
Y42F	0	0.103392	-1	0	-0.02	0.01948	1.0093	0.820498	0	0	-0.17	0	0	1	0.71	Benign	BRCA2
N43H	0	0.802248	1	5	-0.57	0.15122	0.9371	0.995158	0	0	-0.09	0	-1	-2	1.21	Benign	BRCA2
N43D	0	0.488047	-3	-3	0.28	0.04887	0.9117	0.997797	0	0	-0.02	0	-4	-2	1.2	Benign	BRCA2
N43Y	0	0.800093	3	22	-0.02	0.14752	0.9134	0.980293	0	0	-0.82	0	1	0	1.94	Benign	BRCA2
N43T	0	0.56658	3	7	0.28	0.03923	0.8844	0.995371	0	0	0.3	0	2	0	1.43	Benign	BRCA2
N43S	0	0.290566	0	3	0.01	0.01948	0.9179	0.998776	0	0	-0.22	0	0	0	1.16	Benign	BRCA2
N43I	0	0.723998	-1	2	-0.03	0.02349	0.9271	0.986727	0	0	0.61	0	-1	0	2.18	Benign	BRCA2
N43K	0	0.204866	0	2	-0.07	0.0487	0.9129	0.994727	0	0	-0.6	0	1	1	1.4	Benign	BRCA2
S44T	0	0.34904	2	5	-0.12	0.04772	0.9717	0.999142	0	0	0.05	0	1	0	0.58	Benign	BRCA2
S44P	0	0.527134	0	-4	-0.1	0.13989	0.8817	0.994649	0	0	-0.04	0	0	0	1.09	Benign	BRCA2
S44A	0	0.431357	-3	-10	0.19	0.0275	0.8352	0.999745	0	0	-0.07	0	-1	1	0.61	Benign	BRCA2
S44Y	0	0.534699	3	22	-0.02	0.07386	0.8591	0.985814	0	0	-0.82	0	1	0	0.92	Benign	BRCA2
S44C	0	0.548854	-2	-19	0.1	0.0203	1.0072	0.992379	0	0	0.14	0	-2	0	1.02	Benign	BRCA2
S44F	0	0.203662	-2	-8	0.2	0.02077	0.9556	0.97741	0	0	-0.13	0	-1	1	0.96	Benign	BRCA2
E45K	0	0.731926	2	3	-0.05	0.08968	0.8622	0.889969	0	0	-0.67	0	0	-2	0.94	Benign	BRCA2
E45Q	0	0.703688	0	2	-0.18	0.03894	0.9843	0.971844	0	0	0.18	0	0	0	0.71	Benign	BRCA2
E45A	0	0.873966	-2	-7	-0.03	0.10528	1.0081	0.938275	0	0	0.11	0	-3	0	1.4	Benign	BRCA2
E45G	0	0.894904	-3	0	0.16	0.15689	1.0385	0.933813	0	0	-0.96	0	0	2	1.67	Benign	BRCA2
E45V	0	0.894904	2	8	0.04	0.16587	1.0667	0.870786	0	0	0.68	0	0	-2	1.63	Benign	BRCA2
E45D	0	0.80882	-2	-5	0.04	0.0951	0.9981	0.997032	0	0	0.25	0	-1	1	0.71	Benign	BRCA2
P46T	0	0.0488252	3	7	0.28	0.02775	0.9239	0.999999	0	0	0.3	0	2	0	1.45	Benign	BRCA2
P46A	0	0.142228	-2	-7	-0.03	0.11422	0.8765	0.999999	0	0	0.11	0	-3	0	1.53	Benign	BRCA2
P46S	0	0.0271457	1	14	-0.19	0.13058	0.9324	0.999999	0	0.926	-1.03	0	1	0	1.54	Benign	BRCA2
P46H	0	0.316852	1	5	-0.57	0.18824	0.8487	1	0	0	-0.09	0	-1	-2	1.77	Benign	BRCA2
P46R	0	0.131244	0	2	-0.18	0.1748	0.9399	1	0	0	0.18	0	0	0	1.75	Benign	BRCA2
P46L	0	0.114464	0	5	-0.12	0.14936	0.9753	1	0	0	-0.66	0	0	0	1.89	Benign	BRCA2
A47T	0	0.0267861	1	2	-0.08	0.02126	0.9226	1	0	0	0.06	0	0	-1	0.51	Benign	BRCA2
A47P	0	0.0338753	1	4	0.01	0.02158	0.926	1	0	0	-0.01	0	0	-1	0.51	Benign	BRCA2
A47S	0	0.0404327	1	7	-0.14	0.03353	0.9445	1	0	0	0.62	0	0	-1	0.31	Benign	BRCA2
A47E	0	0.104958	0	-2	-0.11	0.03667	0.8411	1	0	0	-0.78	0	0	1	0.8	Benign	BRCA2
A47G	0	0.102461	-2	-2	0.02	0.04896	0.8926	1	0	0	-0.74	0	0	2	0.72	Benign	BRCA2
A47V	0	0.0386039	2	5	-0.12	0.02049	0.9015	1	0	0	0.05	0	1	0	0.69	Benign	BRCA2
E48K	0	0.923062	2	3	-0.05	0.06029	1.0839	0.73113	0	0	-0.67	0	0	-2	1.01	Benign	BRCA2
E48Q	0	0.957392	0	2	-0.18	0.02231	1.1815	0.64656	0	0	0.18	0	0	0	0.76	Benign	BRCA2
E48A	0	0.834365	-2	-7	-0.03	0.07511	0.9445	0.80252	0	0	0.11	0	-3	0	1.51	Benign	BRCA2
E48G	0	0.795218	-3	0	0.16	0.1473	0.8941	0.789633	0	0	-0.96	0	0	2	1.77	Benign	BRCA2
E48V	0	0.907965	2	8	0.04	0.14724	1.0986	0.648869	0	0	0.68	0	0	-2	1.77	Benign	BRCA2
E48D	0	0.886498	-2	-5	0.04	0.08676	0.9017	0.992772	0	0	0.25	0	-1	1	0.76	Benign	BRCA2
E49K	0	0.869713	2	3	-0.05	0.02063	0.8063	0.946195	0	0	-0.67	0	0	-2	0.93	Benign	BRCA2
E49Q	0	0.534378	0	2	-0.18	0.0366	0.9142	0.80324	0	0	0.18	0	0	0	0.68	Benign	BRCA2
E49A	0	0.840885	-2	-7	-0.03	0.0254	0.8124	0.968494	0	0	0.11	0	-3	0	1.36	Benign	BRCA2
E49G	0	0.902862	-3	0	0.16	0.02943	0.7928	0.975252	0	0	-0.96	0	0	2	1.45	Benign	BRCA2
E49V	0	0.920786	2	8	0.04	0.07168	0.9134	0.986325	0	0	0.68	0	0	-2	1.61	Benign	BRCA2
E49D	0	0.0337137	-2	-5	0.04	0.01909	0.9349	0.887842	0	0	0.25	0	-1	1	0.21	Benign	BRCA2
S50T	0	0.203771	2	5	-0.12	0.0199	0.8804	0.99888	0	0	0.05	0	1	0	0.5	Benign	BRCA2
S50P	0	0.066317	0	-4	-0.1	0.02172	0.9081	0.993058	0	0	-0.04	0	0	0	0.33	Benign	BRCA2
S50A	0	0.0535424	-3	-10	0.19	0.03254	0.9053	0.999701	0	0	-0.07	0	-1	1	0.47	Benign	BRCA2
S50Y	0	0.503385	3	22	-0.02	0.15646	0.9429	0.978584	0	0	-0.82	0	1	0	0.97	Benign	BRCA2
S50C	0	0.394408	-2	-19	0.1	0.15425	0.9207	0.988162	0	0	0.14	0	-2	0	0.96	Benign	BRCA2
S50F	0	0.419369	-2	-8	0.2	0.14989	0.954	0.963853	0	0	-0.13	0	-1	1	1.11	Benign	BRCA2
E51K	0	0.880256	2	3	-0.05	0.0641	0.9455	0.951881	0	0	-0.67	0	0	-2	0.86	Benign	BRCA2
E51Q	0	0.853352	0	2	-0.18	0.13064	1.0286	0.816003	0	0	0.18	0	0	0	0.65	Benign	BRCA2
E51A	0	0.636933	-2	-7	-0.03	0.03547	0.9805	0.707958	0	0	0.11	0	-3	0	1.22	Benign	BRCA2
E51G	0	0.281132	-3	0	0.16	0.02115	0.9875	0.668603	0	0	-0.96	0	0	2	1.22	Benign	BRCA2
E51V	0	0.731302	2	8	0.04	0.05466	1.0297	0.50816	0	0	0.68	0	0	-2	1.55	Benign	BRCA2
E51D	0	0.331056	-2	-5	0.04	0.04745	0.8851	0.999867	0	0	0.25	0	-1	1	0.61	Benign	BRCA2
H52N	0	0.0755417	1	6	-0.17	0.02023	0.9623	0.999999	0	0	0.04	0	0	-1	0.84	Benign	BRCA2
H52D	0	0.0778091	-3	-7	0.4	0.02857	0.962	0.999998	0	0	0.25	0	-3	0	1.1	Benign	BRCA2
H52Y	0	0.025938	3	24	-0.16	0.02043	0.9351	0.999999	0	0	-0.98	0	2	-1	0.26	Benign	BRCA2
H52P	0	0.204386	1	4	0.01	0.07864	0.8104	0.999971	0	0	-0.01	0	0	-1	1.19	Benign	BRCA2
H52R	0	0.0777875	2	22	-0.13	0.0409	0.8609	0.999994	0	0	-0.41	0	2	1	0.95	Benign	BRCA2
H52L	0	0.0582403	1	10	-0.15	0.0248	0.9243	0.999971	0	0	-1.02	0	1	1	0.93	Benign	BRCA2
H52Q	0	0.195075	0	2	-0.18	0.04528	0.8429	0.999942	0	0	0.18	0	0	0	0.81	Benign	BRCA2
K53Q	0	0.768787	2	19	-0.21	0.03484	1.027	0.99926	0	0	-1.04	0	1	-1	1.01	Benign	BRCA2
K53E	0	0.826945	-2	-4	0.32	0.10283	1.0296	0.998928	0	0	0.39	0	-1	2	1.01	Benign	BRCA2
K53T	0	0.861554	2	6	-0.09	0.1611	0.9784	0.998025	0	0	0.62	0	0	-2	1.5	Benign	BRCA2
K53R	0	0.791192	0	2	-0.18	0.08676	0.9602	0.999703	0	0	0.18	0	0	0	0.76	Benign	BRCA2
K53I	0	0.863102	-2	-8	-0.02	0.19744	0.9846	0.996771	0	0	-0.02	0	0	2	1.98	Benign	BRCA2
K53N	0	0.788935	0	3	-0.11	0.13691	0.9487	0.999992	0	0	-0.27	0	1	1	1.26	Benign	BRCA2
N54H	0	0.117925	1	5	-0.57	0.01983	0.9526	1	0	0	-0.09	0	-1	-2	0.39	Benign	BRCA2
N54D	0	0.0701537	-3	-3	0.28	0.02567	0.8996	1	0	0	-0.02	0	-4	-2	0.31	Benign	BRCA2
N54Y	0	0.04621	3	22	-0.02	0.02724	0.9001	1	0	0	-0.82	0	1	0	0.37	Benign	BRCA2
N54T	0	0.027853	3	7	0.28	0.0197	0.9159	1	0	0	0.3	0	2	0	0.18	Benign	BRCA2
N54S	0	0.0797604	0	3	0.01	0.01855	0.9085	1	0	0	-0.22	0	0	0	0.1	Benign	BRCA2
N54I	0	0.0254461	-1	2	-0.03	0.02108	0.9018	1	0	0	0.61	0	-1	0	0.17	Benign	BRCA2
N54K	0	0.123381	0	2	-0.07	0.02414	0.918	1	0	0	-0.6	0	1	1	0.36	Benign	BRCA2
N55H	0	0.0479781	1	5	-0.57	0.02005	0.9204	1	0	0	-0.09	0	-1	-2	0.61	Benign	BRCA2
N55D	0	0.0412825	-3	-3	0.28	0.02927	0.9238	1	0	0	-0.02	0	-4	-2	0.78	Benign	BRCA2
N55Y	0	0.0742317	3	22	-0.02	0.03518	0.9172	1	0	0	-0.82	0	1	0	1.25	Benign	BRCA2
N55T	0	0.0745698	3	7	0.28	0.02547	0.9205	1	0	0	0.3	0	2	0	0.96	Benign	BRCA2
N55S	0	0.0191396	0	3	0.01	0.01834	0.908	1	0	0.007	-0.22	0	0	0	0.72	Benign	BRCA2
N55I	0	0.0701197	-1	2	-0.03	0.02143	0.913	1	0	0	0.61	0	-1	0	1.46	Benign	BRCA2
N55K	0	0.0426382	0	2	-0.07	0.02943	0.9021	1	0	0	-0.6	0	1	1	0.88	Benign	BRCA2
N56H	0	0.0797658	1	5	-0.57	0.1322	0.9008	1	0	0	-0.09	0	-1	-2	0.74	Benign	BRCA2
N56D	0	0.0154113	-3	-3	0.28	0.03527	0.9277	1	0	0	-0.02	0	-4	-2	0.62	Benign	BRCA2
N56Y	0	0.0515908	3	22	-0.02	0.11943	0.9456	1	0	0	-0.82	0	1	0	1.1	Benign	BRCA2
N56T	0	0.0234072	3	7	0.28	0.02023	0.9199	1	0	0	0.3	0	2	0	0.58	Benign	BRCA2
N56S	0	0.0295633	0	3	0.01	0.01848	0.9253	1	0	0	-0.22	0	0	0	0.23	Benign	BRCA2
N56I	0	0.0184601	-1	2	-0.03	0.0449	0.9312	1	0	0	0.61	0	-1	0	1.09	Benign	BRCA2
N56K	0	0.0325514	0	2	-0.07	0.03088	0.9196	1	0	0	-0.6	0	1	1	0.76	Benign	BRCA2
Y57N	0	0.0631808	-1	0	0.06	0.05139	0.9223	1	0	0	0.41	0	0	1	1.48	Benign	BRCA2
Y57H	0	0.0364467	-1	-7	-0.03	0.023	0.9224	1	0	0	0.36	0	0	1	0.83	Benign	BRCA2
Y57D	0	0.23102	0	-2	-0.11	0.07639	0.8681	1	0	0	-0.78	0	0	1	1.69	Benign	BRCA2
Y57S	0	0.114809	1	2	-0.08	0.02262	0.9117	1	0	0	0.06	0	0	-1	1.4	Benign	BRCA2
Y57C	0	0.0620258	0	-2	-0.11	0.0227	0.9002	1	0	0	-0.78	0	0	1	0.96	Benign	BRCA2
Y57F	0	0.0706159	-1	0	-0.02	0.07223	0.9196	1	0	0	-0.17	0	0	1	0.67	Benign	BRCA2
E58K	0	0.472625	2	3	-0.05	0.08487	1.1175	0.895409	0	0	-0.67	0	0	-2	0.98	Benign	BRCA2
E58Q	0	0.872518	0	2	-0.18	0.16165	1.0973	0.976044	0	0	0.18	0	0	0	0.74	Benign	BRCA2
E58A	0	0.855435	-2	-7	-0.03	0.05224	1.0078	0.935968	0	0	0.11	0	-3	0	1.46	Benign	BRCA2
E58G	0	0.92783	-3	0	0.16	0.11533	1.0276	0.924043	0	0	-0.96	0	0	2	1.67	Benign	BRCA2
E58V	0	0.934642	2	8	0.04	0.08227	1.1118	0.861686	0	0	0.68	0	0	-2	1.73	Benign	BRCA2
E58D	0	0.333991	-2	-5	0.04	0.09078	0.8552	0.999158	0	0	0.25	0	-1	1	0.73	Benign	BRCA2
P59T	0	0.12949	3	7	0.28	0.13508	0.8907	0.99955	0	0.824	0.3	0	2	0	1.54	Benign	BRCA2
P59A	0	0.0213554	-2	-7	-0.03	0.09121	0.877	0.99971	0	0.671	0.11	0	-3	0	1.57	Benign	BRCA2
P59S	0	0.154531	1	14	-0.19	0.03124	0.9182	0.999509	0	0	-1.03	0	1	0	1.55	Benign	BRCA2
P59Q	0	0.755356	1	14	-0.19	0.16118	0.8764	0.999576	0	0	-1.03	0	1	0	1.63	Benign	BRCA2
P59R	0	0.858943	0	2	-0.18	0.16638	0.8999	0.999269	0	0	0.18	0	0	0	1.86	Benign	BRCA2
P59L	0	0.786895	0	5	-0.12	0.06914	0.9567	0.837752	0	0	-0.66	0	0	0	1.96	Benign	BRCA2
N60H	0	0.386905	1	5	-0.57	0.02005	0.9753	1	0	0	-0.09	0	-1	-2	0.96	Benign	BRCA2
N60D	0	0.587251	-3	-3	0.28	0.03527	0.9529	1	0	0	-0.02	0	-4	-2	1.03	Benign	BRCA2
N60Y	0	0.607239	3	22	-0.02	0.05754	0.9763	0.999999	0	0	-0.82	0	1	0	1.66	Benign	BRCA2
N60T	0	0.133143	3	7	0.28	0.02943	0.8848	1	0	0	0.3	0	2	0	1.28	Benign	BRCA2
N60S	0	0.095124	0	3	0.01	0.01871	0.9106	1	0	0.017	-0.22	0	0	0	1.03	Benign	BRCA2
N60I	0	0.557856	-1	-11	0.08	0.02172	0.9342	1	0	0	-0.2	0	0	1	1.98	Benign	BRCA2
N60K	0	0.310668	0	2	-0.07	0.03547	0.899	1	0	0	-0.6	0	1	1	1.19	Benign	BRCA2
L61I	0	0.0289516	-1	2	-0.03	0.02166	0.9088	1	0	0	0.61	0	-1	0	0.31	Benign	BRCA2
L61V	0	0.0255846	1	2	0.02	0.02115	0.9071	1	0	0	0.05	0	0	0	0.44	Benign	BRCA2
L61Q	0	0.184337	2	19	-0.21	0.16027	0.9548	1	0	0	-1.04	0	1	-1	1.1	Benign	BRCA2
L61P	0	0.0252247	0	3	0.01	0.02614	0.9087	0.999994	0	0	-0.22	0	0	0	1.15	Benign	BRCA2
L61R	0	0.273161	0	2	-0.18	0.1634	0.9477	1	0	0	0.18	0	0	0	1.17	Benign	BRCA2
F62I	0	0.958153	-1	-7	-0.03	0.17688	0.7694	0.886583	0	0	0.36	0	0	1	1.51	Benign	BRCA2
F62L	0	0.937143	1	10	-0.15	0.12909	1.0077	0.89966	0	0	-1.02	0	1	1	1.51	Benign	BRCA2
F62V	0	0.942541	2	8	0.04	0.17397	1.0222	0.941061	0	0	0.68	0	0	-2	1.77	Benign	BRCA2
F62Y	0	0.938509	1	2	0.02	0.17521	1.0468	0.835377	0	0	0.05	0	0	0	0.76	Benign	BRCA2
F62S	0	0.977979	1	4	-0.12	0.16959	1.1088	0.976315	0	0	0.37	0	1	0	2.02	Benign	BRCA2
F62C	0	0.976454	-3	-10	0.19	0.19527	1.1109	0.983848	0	0	-0.07	0	-1	1	2.02	Benign	BRCA2
K63Q	0	0.986001	2	19	-0.21	0.15117	1.175	0.943016	0	0	-1.04	0	1	-1	1.01	Benign	BRCA2
K63E	0	0.961349	-2	-4	0.32	0.03653	1.1925	0.965288	0	0	0.39	0	-1	2	1.01	Benign	BRCA2
K63T	0	0.990479	2	6	-0.09	0.17299	1.2054	0.985942	0	0	0.62	0	0	-2	1.51	Benign	BRCA2
K63R	0	0.968157	0	2	-0.18	0.15111	1.1647	0.918609	0	0	0.18	0	0	0	0.76	Benign	BRCA2
K63I	0	0.993101	-2	-8	-0.02	0.21002	1.2076	0.991904	0	0	-0.02	0	0	2	2.02	Benign	BRCA2
K63N	0	0.986247	0	3	-0.11	0.15488	1.105	0.807431	0	0.998	-0.27	1.24	1	1	1.26	Benign	BRCA2
T64P	0	0.984574	2	19	-0.21	0.14166	1.1723	0.995869	0	0	-1.04	0	1	-1	1.51	Benign	BRCA2
T64A	0	0.93695	-2	-6	0.03	0.04231	1.0443	0.978421	0	0	-0.15	0	-1	1	1.26	Benign	BRCA2
T64S	0	0.90959	2	6	-0.09	0.05163	1.1463	0.938825	0	0	0.62	0	0	-2	1.01	Benign	BRCA2
T64N	0	0.976931	0	-4	-0.04	0.0891	1.2069	0.997466	0	0	-0.09	0	-1	-1	1.26	Benign	BRCA2
T64I	0	0.944041	-1	-2	-0.02	0.14947	1.2069	0.997302	0	0	0.09	0	0	1	1.51	Benign	BRCA2
P65T	0	0.901834	3	7	0.28	0.12099	1.1729	0.998605	0	0	0.3	0	2	0	2.02	Benign	BRCA2
P65A	0	0.739577	-2	-7	-0.03	0.04217	1.1729	0.997761	0	0	0.11	0	-3	0	2.02	Benign	BRCA2
P65S	0	0.901834	1	14	-0.19	0.06466	1.1729	0.998624	0	0	-1.03	0	1	0	2.02	Benign	BRCA2
P65Q	0	0.876546	1	14	-0.19	0.02403	1.1729	0.998856	0	0	-1.03	0	1	0	2.02	Benign	BRCA2
P65R	0	0.862672	0	2	-0.18	0.02225	1.1729	0.999377	0	0	0.18	0	0	0	2.27	Benign	BRCA2
P65L	0	0.93187	0	5	-0.12	0.10283	1.1729	0.999998	0	0	-0.66	0	0	0	2.52	Benign	BRCA2
Q66K	0	0.790569	-2	2	0.1	0.0394	0.7966	0.938964	0	0	0.1	0	-2	0	1.01	Benign	BRCA2
Q66E	0	0.847636	-2	-8	0.2	0.03088	0.9801	0.971602	0	0	-0.13	0	-1	1	0.76	Benign	BRCA2
Q66P	0	0.913758	0	3	0.01	0.10314	1.1176	0.732259	0	0	-0.22	0	0	0	1.51	Benign	BRCA2
Q66R	0	0.795299	-1	0	0.06	0.06275	0.9181	0.980172	0	0	0.41	0	0	1	1.01	Benign	BRCA2
Q66L	0	0.889397	-1	-1	0.08	0.0197	1.1127	0.772928	0	0	-0.29	0	0	1	1.77	Benign	BRCA2
Q66H	0	0.914111	-2	-12	-0.08	0.14259	0.8953	0.999842	0	0	-0.22	0	0	2	1.26	Benign	BRCA2
R67G	0	0.92621	1	5	-0.57	0.1439	0.9591	0.996953	0	0	-0.09	0	-1	-2	1.77	Benign	BRCA2
R67W	0	0.939552	3	24	-0.16	0.1589	1.0185	0.991192	0	0	-0.98	0	2	-1	2.02	Benign	BRCA2
R67K	0	0.885466	-1	-5	-0.06	0.07787	0.9514	0.997904	0	0	-0.06	0	-2	-1	0.76	Benign	BRCA2
R67T	0	0.524555	2	5	-0.12	0.08892	0.8767	0.987067	0	0	0.05	0	1	0	1.51	Benign	BRCA2
R67M	0	0.885637	0	3	-0.11	0.10992	1.0226	0.966729	0	0	-0.27	0	1	1	1.51	Benign	BRCA2
R67S	0	0.920499	-2	2	-0.02	0.12131	1.0266	0.876923	0	0	-0.78	0	0	3	1.51	Benign	BRCA2
K68Q	0	0.927933	2	19	-0.21	0.08305	1.1553	0.64521	0	0	-1.04	0	1	-1	0.89	Benign	BRCA2
K68E	0	0.910654	-2	-4	0.32	0.0484	1.1247	0.52844	0	0	0.39	0	-1	2	0.89	Benign	BRCA2
K68T	0	0.92691	2	6	-0.09	0.02143	1.0603	0.692369	0	0	0.62	0	0	-2	1.34	Benign	BRCA2
K68R	0	0.885525	0	2	-0.18	0.01902	1.1568	0.74174	0	0	0.18	0	0	0	0.67	Benign	BRCA2
K68I	0	0.972969	-2	-8	-0.02	0.04147	1.048	0.797222	0	0	-0.02	0	0	2	1.87	Benign	BRCA2
K68N	0	0.713922	0	3	-0.11	0.06448	0.8695	0.95567	0	0	-0.27	0	1	1	0.94	Benign	BRCA2
P69T	0	0.917021	3	7	0.28	0.15837	0.9366	0.969484	0	0	0.3	0	2	0	1.57	Benign	BRCA2
P69A	0	0.760905	-2	-7	-0.03	0.12239	0.8701	0.982132	0	0	0.11	0	-3	0	1.57	Benign	BRCA2
P69S	0	0.844514	1	14	-0.19	0.16271	0.8735	0.969368	0	0	-1.03	0	1	0	1.58	Benign	BRCA2
P69Q	0	0.782562	1	14	-0.19	0.17248	0.9988	0.979108	0	0	-1.03	0	1	0	1.62	Benign	BRCA2
P69R	0	0.823677	0	2	-0.18	0.17239	0.9981	0.95912	0	0	0.18	0	0	0	1.81	Benign	BRCA2
P69L	0	0.252102	0	5	-0.12	0.02206	0.8972	0.912156	0	0	-0.66	0	0	0	1.66	Benign	BRCA2
S70T	0	0.430099	2	5	-0.12	0.01924	0.7956	1	0	0	0.05	0	1	0	0.22	Benign	BRCA2
S70P	0	0.0684159	0	-4	-0.1	0.02115	0.9097	1	0	0	-0.04	0	0	0	0.63	Benign	BRCA2
S70A	0	0.198453	-3	-10	0.19	0.02056	0.8372	1	0	0	-0.07	0	-1	1	0.39	Benign	BRCA2
S70Y	0	0.09278	3	22	-0.02	0.03155	0.9157	1	0	0	-0.82	0	1	0	0.49	Benign	BRCA2
S70C	0	0.075992	-2	-19	0.1	0.01948	0.9213	1	0	0	0.14	0	-2	0	0.59	Benign	BRCA2
S70F	0	0.0357363	-2	-8	0.2	0.02011	0.9136	1	0	0.003	-0.13	0	-1	1	0.36	Benign	BRCA2
Y71N	0	0.926818	-1	0	0.06	0.16908	0.8925	0.9999	0	0	0.41	0	0	1	2.19	Benign	BRCA2
Y71H	0	0.915206	-1	-7	-0.03	0.16768	1.0006	0.999991	0	0	0.36	0	0	1	1.16	Benign	BRCA2
Y71D	0	0.888012	0	-2	-0.11	0.18328	0.8535	0.999928	0	0	-0.78	0	0	1	2.41	Benign	BRCA2
Y71S	0	0.840771	1	2	-0.08	0.14634	0.9469	0.99993	0	0	0.06	0	0	-1	2.17	Benign	BRCA2
Y71C	0	0.910323	0	-2	-0.11	0.18067	0.884	0.999889	0	0	-0.78	0	0	1	2.07	Benign	BRCA2
Y71F	0	0.767013	-1	0	-0.02	0.07616	0.9357	0.999994	0	0	-0.17	0	0	1	0.99	Benign	BRCA2
N72H	0	0.0457144	1	5	-0.57	0.0197	0.9602	1	0	0	-0.09	0	-1	-2	0.36	Benign	BRCA2
N72D	0	0.0203286	-3	-3	0.28	0.02815	0.9115	1	0	0	-0.02	0	-4	-2	0.74	Benign	BRCA2
N72Y	0	0.20195	3	22	-0.02	0.02089	0.8394	0.999999	0	0	-0.82	0	1	0	0.7	Benign	BRCA2
N72T	0	0.103597	3	7	0.28	0.02702	0.8867	1	0	0	0.3	0	2	0	0.93	Benign	BRCA2
N72S	0	0.00845239	0	3	0.01	0.02307	0.9649	1	0	0.117	-0.22	0	0	0	0.67	Benign	BRCA2
N72I	0	0.236654	-1	-11	0.08	0.03379	0.8281	0.999999	0	0.279	-0.2	0	0	1	1.4	Benign	BRCA2
N72K	0	0.072472	0	2	-0.07	0.02432	0.9103	0.999994	0	0	-0.6	0	1	1	0.8	Benign	BRCA2
Q73K	0	0.822784	-2	2	0.1	0.16324	0.9684	0.997987	0	0	0.1	0	-2	0	0.96	Benign	BRCA2
Q73E	0	0.781805	-2	-8	0.2	0.13357	0.9232	0.998985	0	0	-0.13	0	-1	1	0.73	Benign	BRCA2
Q73P	0	0.91754	0	3	0.01	0.18848	1.0004	0.99059	0	0	-0.22	0	0	0	1.43	Benign	BRCA2
Q73R	0	0.869112	-1	0	0.06	0.1614	0.9936	0.999529	0	0	0.41	0	0	1	0.95	Benign	BRCA2
Q73L	0	0.867279	-1	-1	0.08	0.16471	1.0221	0.992425	0	0	-0.29	0	0	1	1.58	Benign	BRCA2
Q73H	0	0.187897	-2	-12	-0.08	0.03674	0.954	0.999999	0	0	-0.22	0	0	2	1.18	Benign	BRCA2
L74M	0	0.533184	0	3	-0.11	0.17716	1.0234	1	0	0	-0.27	0	1	1	0.45	Benign	BRCA2
L74V	0	0.399087	1	2	0.02	0.12377	1.0328	1	0	0	0.05	0	0	0	0.7	Benign	BRCA2
L74Q	0	0.94994	2	19	-0.21	0.16587	1.0991	0.978398	0	0	-1.04	0	1	-1	1.42	Benign	BRCA2
L74P	0	0.94994	0	3	0.01	0.19237	1.169	0.999076	0	0	-0.22	0	0	0	1.68	Benign	BRCA2
L74R	0	0.94994	0	2	-0.18	0.18118	1.1036	0.974173	0	0	0.18	0	0	0	1.42	Benign	BRCA2
A75T	0	0.938599	1	2	-0.08	0.16431	1.0834	0.976633	0	0	0.06	0	0	-1	1.01	Benign	BRCA2
A75P	0	0.0879542	1	4	0.01	0.02582	1.0943	0.993207	0	0.999	-0.01	0	0	-1	1.26	Benign	BRCA2
A75S	0	0.920917	1	7	-0.14	0.14996	1.0838	0.947641	0	0	0.62	0	0	-1	0.76	Benign	BRCA2
A75D	0	0.97855	-2	-10	0.16	0.19523	0.7506	0.970713	0	0	-0.36	0	-1	2	1.51	Benign	BRCA2
A75G	0	0.95363	-2	-2	0.02	0.14302	1.0048	0.841827	0	0	-0.74	0	0	2	1.01	Benign	BRCA2
A75V	0	0.952144	2	5	-0.12	0.1711	0.8853	0.884946	0	0	0.05	0	1	0	1.01	Benign	BRCA2
S76T	0	0.794962	2	5	-0.12	0.34783	1.0156	1	0	0	0.05	0	1	0	0.37	Benign	BRCA2
S76P	0	0.993299	0	-4	-0.1	0.18567	1.2011	0.991516	0	0	-0.04	0	0	0	1.26	Benign	BRCA2
S76A	0	0.975361	-3	-10	0.19	0.09842	1.1316	0.847337	0	0	-0.07	0	-1	1	0.76	Benign	BRCA2
S76L	0	0.889287	-1	-10	0.24	0.02108	1.2352	0.997999	0	0	0.55	0	0	1	1.51	Benign	BRCA2
T77P	0	0.589848	0	-4	-0.04	0.46057	0.2034	1	0	0	-0.09	0	-1	-1	1.05	Benign	BRCA2
T77A	0	0.0887101	-3	-9	0.32	0.22786	0.5091	1	0	0	-0.4	0	-1	2	0.71	Benign	BRCA2
T77S	0	0.0292588	2	6	-0.09	0.09463	0.8296	1	0	0	0.62	0	0	-2	0.27	Benign	BRCA2
T77N	0	0.870763	0	-4	-0.04	0.02719	1.2352	0.997066	0	0	-0.09	0	-1	-1	1.26	Benign	BRCA2
T77I	0	0.896628	-1	-2	-0.02	0.17316	1.2352	0.997072	0	0	0.09	0	0	1	1.51	Benign	BRCA2
P78T	0	0.923623	3	7	0.28	0.15837	1.1729	0.998556	0	0	0.3	0	2	0	2.02	Benign	BRCA2
P78A	0	0.90681	-2	-7	-0.03	0.09121	1.1729	0.997761	0	0	0.11	0	-3	0	2.02	Benign	BRCA2
P78S	0	0.923623	1	14	-0.19	0.10851	1.1729	0.99871	0	0	-1.03	0	1	0	2.02	Benign	BRCA2
P78Q	0	0.893471	1	14	-0.19	0.14367	1.1729	0.998806	0	0	-1.03	0	1	0	2.02	Benign	BRCA2
P78R	0	0.898127	0	2	-0.18	0.15877	1.1729	0.999375	0	0	0.18	0	0	0	2.27	Benign	BRCA2
P78L	0	0.923806	0	5	-0.12	0.16491	1.1729	0.999998	0	0	-0.66	0	0	0	2.52	Benign	BRCA2
I79L	0	0.120097	0	-3	-0.27	0.01965	0.9224	0.999885	0	0	-0.06	0	-1	0	0.37	Benign	BRCA2
I79V	0	0.0346458	2	8	0.04	0.0194	0.9393	0.99995	0	0.046	0.68	0	0	-2	0.21	Benign	BRCA2
I79K	0	0.931208	-2	2	0.1	0.08332	0.5652	0.998278	0	0	0.1	0	-2	0	1.62	Benign	BRCA2
I79T	0	0.893414	2	5	-0.27	0.04667	0.932	0.832683	0	0	-0.12	0	0	-1	1.15	Benign	BRCA2
I79R	0	0.962713	2	22	-0.13	0.14054	0.4155	0.997749	0	0	-0.41	0	2	1	1.64	Benign	BRCA2
I79M	0	0.446185	1	10	-0.15	0.10314	0.9363	0.987997	0	0	-1.02	0	1	1	0.64	Benign	BRCA2
I80L	0	0.640116	0	-3	-0.27	0.0488	0.9178	0.996513	0	0	-0.06	0	-1	0	0.42	Benign	BRCA2
I80V	0	0.549588	2	8	0.04	0.05541	0.9129	0.998481	0	0	0.68	0	0	-2	0.22	Benign	BRCA2
I80K	0	0.970082	-2	2	0.1	0.06297	0.9768	0.992506	0	0	0.1	0	-2	0	1.61	Benign	BRCA2
I80T	0	0.954137	2	5	-0.27	0.08051	1.0258	0.958759	0	0	-0.12	0	0	-1	1.16	Benign	BRCA2
I80R	0	0.964486	2	22	-0.13	0.02614	0.9983	0.987867	0	0	-0.41	0	2	1	1.61	Benign	BRCA2
I80M	0	0.717232	1	10	-0.15	0.15603	0.8913	0.987922	0	0.999	-1.02	0	1	1	0.55	Benign	BRCA2
F81I	0	0.562214	-1	-7	-0.03	0.07944	1.2076	0.989856	0	0.998	0.36	0	0	1	1.51	Benign	BRCA2
F81L	0	0.976229	1	10	-0.15	0.03065	1.2076	0.990792	0	0.994	-1.02	0	1	1	1.51	Benign	BRCA2
F81V	0	0.943712	2	8	0.04	0.04909	1.2154	0.995342	0	0.998	0.68	0	0	-2	1.77	Benign	BRCA2
F81Y	0	0.971937	1	2	0.02	0.11642	1.1794	0.954612	0	0	0.05	0	0	0	0.76	Benign	BRCA2
F81S	0	0.992836	1	4	-0.12	0.07986	1.2076	0.994181	0	0	0.37	0	1	0	2.02	Benign	BRCA2
F81C	0	0.992836	-3	-10	0.19	0.17329	1.2154	0.996206	0	0	-0.07	0	-1	1	2.02	Benign	BRCA2
K82Q	0	0.880849	2	19	-0.21	0.11943	1.0937	0.72084	0	0	-1.04	0	1	-1	0.95	Benign	BRCA2
K82E	0	0.854056	-2	-4	0.32	0.05025	1.0021	0.813435	0	0	0.39	0	-1	2	0.95	Benign	BRCA2
K82T	0	0.952718	2	6	-0.09	0.06898	1.061	0.704277	0	0	0.62	0	0	-2	1.43	Benign	BRCA2
K82R	0	0.757137	0	2	-0.18	0.07333	0.9992	0.713986	0	0	0.18	0	0	0	0.69	Benign	BRCA2
K82I	0	0.978249	-2	-8	-0.02	0.10902	1.0653	0.795883	0	0	-0.02	0	0	2	1.94	Benign	BRCA2
K82N	0	0.898426	0	3	-0.11	0.02231	1.0805	0.529677	0	0	-0.27	0	1	1	1.12	Benign	BRCA2
E83K	0	0.894175	2	3	-0.05	0.02574	0.7963	0.951178	0	0	-0.67	0	0	-2	0.86	Benign	BRCA2
E83Q	0	0.80959	0	2	-0.18	0.03626	0.861	0.819607	0	0	0.18	0	0	0	0.63	Benign	BRCA2
E83A	0	0.919114	-2	-7	-0.03	0.02824	0.8241	0.970441	0	0	0.11	0	-3	0	1.29	Benign	BRCA2
E83G	0	0.933235	-3	0	0.16	0.02927	0.8586	0.975277	0	0	-0.96	0	0	2	1.33	Benign	BRCA2
E83V	0	0.943039	2	8	0.04	0.07091	1.0007	0.987184	0	0	0.68	0	0	-2	1.54	Benign	BRCA2
E83D	0	0.101998	-2	-5	0.04	0.01909	0.9369	0.999768	0	0	0.25	0	-1	1	0.14	Benign	BRCA2
Q84K	0	0.587598	-2	2	0.1	0.03281	0.8736	0.999999	0	0	0.1	0	-2	0	0.88	Benign	BRCA2
Q84E	0	0.584867	-2	-8	0.2	0.03576	0.9403	1	0	0.161	-0.13	0	-1	1	0.7	Benign	BRCA2
Q84P	0	0.832244	0	3	0.01	0.10314	0.9276	0.999999	0	0	-0.22	0	0	0	1.42	Benign	BRCA2
Q84R	0	0.109111	-1	0	0.06	0.0203	0.9192	1	0	0	0.41	0	0	1	0.8	Benign	BRCA2
Q84L	0	0.663489	-1	-1	0.08	0.01948	0.878	0.999999	0	0	-0.29	0	0	1	1.64	Benign	BRCA2
Q84H	0	0.734951	-2	-12	-0.08	0.13156	0.9491	1	0	0	-0.22	0	0	2	1.15	Benign	BRCA2
G85R	0	0.756318	2	22	-0.13	0.14176	0.8011	1	0	0	-0.41	0	2	1	1.15	Benign	BRCA2
G85W	0	0.733499	1	2	0.02	0.18374	0.8228	1	0	0	0.05	0	0	0	1.46	Benign	BRCA2
G85E	0	0.323983	-3	-11	0.22	0.05814	0.8301	1	0	0	-0.26	0	-2	1	1.08	Benign	BRCA2
G85A	0	0.207037	-2	-5	-0.03	0.04372	0.9959	1	0	0	-0.97	0	1	3	0.82	Benign	BRCA2
G85V	0	0.466122	2	8	0.04	0.02561	0.7821	0.999999	0	0	0.68	0	0	-2	1.48	Benign	BRCA2
L86M	0	0.17937	0	3	-0.11	0.14758	0.8895	1	0	0	-0.27	0	1	1	0.05	Benign	BRCA2
L86V	0	0.958144	2	8	0.04	0.45285	0.7991	0.986028	0	0	0.68	0	0	-2	0.42	Benign	BRCA2
L86Q	0	0.963821	2	19	-0.21	0.45914	0.9191	0.517446	0	0	-1.04	0	1	-1	0.84	Benign	BRCA2
L86P	0	0.965048	-1	0	0.06	0.53457	0.9537	0.999628	0	0	0.41	0	0	1	0.98	Benign	BRCA2
L86R	0	0.963821	0	2	-0.18	0.51675	0.9537	0.560541	0	0	0.18	0	0	0	0.84	Benign	BRCA2
T87P	0	0.538183	2	19	-0.21	0.06722	0.8439	1	0	0	-1.04	0	1	-1	1.23	Benign	BRCA2
T87A	0	0.365158	-2	-6	0.03	0.02374	0.8685	1	0	0	-0.15	0	-1	1	0.96	Benign	BRCA2
T87S	0	0.122304	2	6	-0.09	0.01915	0.8873	1	0	0	0.62	0	0	-2	0.61	Benign	BRCA2
T87N	0	0.0441994	0	-4	-0.04	0.02049	0.919	1	0	0	-0.09	0	-1	-1	0.78	Benign	BRCA2
T87I	0	0.0596102	-1	-2	-0.02	0.02049	0.927	1	0	0	0.09	0	0	1	1.23	Benign	BRCA2
L88M	0	0.407251	0	3	-0.11	0.17256	0.8293	1	0	0	-0.27	0	1	1	0.41	Benign	BRCA2
L88V	0	0.438606	1	2	0.02	0.13266	0.8517	1	0	0	0.05	0	0	0	0.62	Benign	BRCA2
L88Q	0	0.330439	2	19	-0.21	0.16976	0.93	1	0	0	-1.04	0	1	-1	1.3	Benign	BRCA2
L88P	0	0.0988194	0	3	0.01	0.19649	0.9295	0.999994	0	0	-0.22	0	0	0	1.42	Benign	BRCA2
L88R	0	0.399417	0	2	-0.18	0.17838	0.9283	1	0	0.999	0.18	0	0	0	1.31	Benign	BRCA2
P89T	0	0.398242	3	7	0.28	0.06125	0.9434	1	0	0	0.3	0	2	0	1.45	Benign	BRCA2
P89A	0	0.0418509	-2	-7	-0.03	0.0199	0.9307	1	0	0	0.11	0	-3	0	1.42	Benign	BRCA2
P89S	0	0.14167	1	14	-0.19	0.03497	0.9244	1	0	0	-1.03	0	1	0	1.33	Benign	BRCA2
P89Q	0	0.169891	1	14	-0.19	0.02529	0.9478	1	0	0	-1.03	0	1	0	1.28	Benign	BRCA2
P89R	0	0.558841	0	2	-0.18	0.0781	0.9519	1	0	0	0.18	0	0	0	1.62	Benign	BRCA2
P89L	0	0.387607	0	5	-0.12	0.06852	0.8738	1	0	0	-0.66	0	0	0	1.92	Benign	BRCA2
L90M	0	0.169527	0	3	-0.11	0.16512	0.8959	1	0	0	-0.27	0	1	1	0.43	Benign	BRCA2
L90V	0	0.0316183	1	2	0.02	0.09537	0.8846	1	0	0	0.05	0	0	0	0.56	Benign	BRCA2
L90Q	0	0.156451	2	19	-0.21	0.15935	0.9001	1	0	0	-1.04	0	1	-1	1.33	Benign	BRCA2
L90P	0	0.0242315	0	3	0.01	0.02602	0.9271	0.999998	0	0	-0.22	0	0	0	1.52	Benign	BRCA2
L90R	0	0.0967031	0	2	-0.18	0.16455	0.9186	1	0	0	0.18	0	0	0	1.35	Benign	BRCA2
Y91N	0	0.0596832	-1	0	0.06	0.02442	0.8846	1	0	0	0.41	0	0	1	1.25	Benign	BRCA2
Y91H	0	0.0557564	-1	-7	-0.03	0.02212	0.9145	1	0	0	0.36	0	0	1	0.74	Benign	BRCA2
Y91D	0	0.047789	0	-2	-0.11	0.04401	0.9027	1	0	0	-0.78	0	0	1	1.19	Benign	BRCA2
Y91S	0	0.112391	1	2	-0.08	0.02391	0.9229	1	0	0	0.06	0	0	-1	1.36	Benign	BRCA2
Y91C	0	0.0649451	0	-2	-0.11	0.1382	0.9067	1	0	0	-0.78	0	0	1	1.61	Benign	BRCA2
Y91F	0	0.0333672	-1	0	-0.02	0.0194	0.8991	1	0	0	-0.17	0	0	1	0.68	Benign	BRCA2
Q92K	0	0.25142	-2	2	0.1	0.03497	0.864	1	0	0	0.1	0	-2	0	0.67	Benign	BRCA2
Q92E	0	0.23708	-2	-8	0.2	0.03864	0.8591	1	0	0	-0.13	0	-1	1	0.56	Benign	BRCA2
Q92P	0	0.177094	0	3	0.01	0.14752	0.9265	1	0	0	-0.22	0	0	0	1.05	Benign	BRCA2
Q92R	0	0.384283	1	4	-0.12	0.02077	0.8884	1	0	0	0.37	0	1	0	0.61	Benign	BRCA2
Q92L	0	0.351871	-1	-1	0.08	0.05589	0.8595	1	0	0	-0.29	0	0	1	1.42	Benign	BRCA2
Q92H	0	0.50922	-2	-12	-0.08	0.0203	1.1537	0.999998	0	0	-0.22	0	0	2	0.96	Benign	BRCA2
S93T	0	0.943531	2	5	-0.12	0.18061	1.0995	0.604466	0	0	0.05	0	1	0	0.76	Benign	BRCA2
S93P	0	0.945771	0	-4	-0.1	0.19701	1.1529	0.908786	0	0	-0.04	0	0	0	1.26	Benign	BRCA2
S93A	0	0.931823	-3	-10	0.19	0.17579	1.144	0.687327	0	0	-0.07	0	-1	1	0.76	Benign	BRCA2
S93Y	0	0.955786	3	22	-0.02	0.19819	1.2384	0.99363	0	0	-0.82	0	1	0	1.5	Benign	BRCA2
S93C	0	0.955786	-2	-19	0.1	0.18567	1.2384	0.988425	0	0	0.14	0	-2	0	1.26	Benign	BRCA2
S93F	0	0.955786	-2	-8	0.2	0.19084	1.2433	0.996273	0	0	-0.13	0	-1	1	1.51	Benign	BRCA2
P94T	0	0.957044	3	7	0.28	0.13775	1.0979	0.918888	0	0	0.3	0	2	0	2.02	Benign	BRCA2
P94A	0	0.76732	-2	-7	-0.03	0.0233	0.9501	0.879552	0	0.998	0.11	0	-3	0	2.02	Benign	BRCA2
P94S	0	0.556831	1	14	-0.19	0.08001	0.8017	0.926919	0	0.999	-1.03	0	1	0	2.01	Benign	BRCA2
P94H	0	0.897247	1	5	-0.57	0.17771	1.2026	0.990235	0	0	-0.09	0	-1	-2	2.27	Benign	BRCA2
P94R	0	0.906949	0	2	-0.18	0.02342	1.2026	0.994898	0	0	0.18	0	0	0	2.27	Benign	BRCA2
P94L	0	0.98485	0	5	-0.12	0.12085	1.2037	0.99998	0	0	-0.66	0	0	0	2.52	Benign	BRCA2
V95I	0	0.110498	-1	-4	0.09	0.02094	0.9545	0.99998	0	0	0.06	0	0	1	0.1	Benign	BRCA2
V95L	0	0.0437953	1	10	-0.15	0.01935	0.9859	0.999933	0	0	-1.02	0	1	1	0.24	Benign	BRCA2
V95E	0	0.338607	-2	-8	0.2	0.03144	0.8802	0.998741	0	0	-0.13	0	-1	1	1.05	Benign	BRCA2
V95A	0	0.287787	-2	-7	0.2	0.02077	0.8832	0.999932	0	0	-0.1	0	-1	1	0.6	Benign	BRCA2
V95G	0	0.225867	-2	-4	0.13	0.0246	0.8832	0.814356	0	0	0.4	0	-2	0	1.26	Benign	BRCA2
K96Q	0	0.46363	2	19	-0.21	0.02049	0.9647	0.998167	0	0	-1.04	0	1	-1	0.68	Benign	BRCA2
K96E	0	0.627551	-2	-4	0.32	0.02708	0.9396	0.997116	0	0	0.39	0	-1	2	0.72	Benign	BRCA2
K96T	0	0.23313	2	6	-0.09	0.03155	0.8958	0.998671	0	0	0.62	0	0	-2	1.04	Benign	BRCA2
K96R	0	0.0966503	0	2	-0.18	0.01848	0.9308	0.99978	0	0	0.18	0	0	0	0.4	Benign	BRCA2
K96I	0	0.613265	-2	-8	-0.02	0.06311	0.9229	0.99768	0	0	-0.02	0	0	2	1.57	Benign	BRCA2
K96N	0	0.0841851	0	3	-0.11	0.02068	0.9425	0.999034	0	0	-0.27	0	1	1	0.61	Benign	BRCA2
E97K	0	0.948842	2	3	-0.05	0.14952	1.0279	0.973478	0	0	-0.67	0	0	-2	0.77	Benign	BRCA2
E97Q	0	0.929844	0	2	-0.18	0.16729	1.0297	0.993929	0	0	0.18	0	0	0	0.61	Benign	BRCA2
E97A	0	0.802997	-2	-7	-0.03	0.08805	0.886	0.996272	0	0	0.11	0	-3	0	1	Benign	BRCA2
E97G	0	0.705053	-3	0	0.16	0.17441	0.912	0.995696	0	0	-0.96	0	0	2	0.92	Benign	BRCA2
E97V	0	0.855613	2	8	0.04	0.03155	0.9898	0.991551	0	0	0.68	0	0	-2	1.29	Benign	BRCA2
E97D	0	0.57711	-2	-5	0.04	0.14312	0.9208	1	0	0	0.25	0	-1	1	0.57	Benign	BRCA2
L98I	0	0.588255	-1	2	-0.03	0.06815	0.8695	1	0	0	0.61	0	-1	0	0.36	Benign	BRCA2
L98V	0	0.244147	1	2	0.02	0.05556	0.8384	1	0	0.041	0.05	0	0	0	0.51	Benign	BRCA2
L98S	0	0.0682446	-1	-3	-0.02	0.02356	0.8994	1	0	0	0.44	0	0	1	1	Benign	BRCA2
L98F	0	0.635405	-3	-6	0.2	0.14263	0.8955	1	0	0	-0.08	0	-2	1	0.74	Benign	BRCA2
D99N	0	0.147962	-1	-6	-0.09	0.02206	0.9104	1	0	0	-0.21	0	0	1	0.7	Benign	BRCA2
D99H	0	0.0858399	-2	-4	0.13	0.02072	0.9038	1	0	0	0.4	0	-2	0	1.01	Benign	BRCA2
D99Y	0	0.0961368	2	24	-0.13	0.03212	0.9142	1	0	0	-0.31	0	2	0	1.36	Benign	BRCA2
D99A	0	0.126356	-2	-19	-0.02	0.02218	0.98	1	0	0	-0.98	0	0	2	1.17	Benign	BRCA2
D99G	0	0.165457	-1	-11	0.08	0.02143	0.9752	1	0	0	-0.2	0	0	1	0.59	Benign	BRCA2
D99V	0	0.392282	2	8	0.04	0.02896	0.9537	0.999999	0	0	0.68	0	0	-2	1.45	Benign	BRCA2
D99E	0	0.115352	-3	-14	0.1	0.01915	0.9245	1	0	0	-0.2	0	-2	1	0.64	Benign	BRCA2
K100Q	0	0.022217	2	19	-0.21	0.02391	0.9027	1	0	0	-1.04	0	1	-1	0.42	Benign	BRCA2
K100E	0	0.0381855	-2	-4	0.32	0.022	0.9029	1	0	0	0.39	0	-1	2	0.47	Benign	BRCA2
K100T	0	0.0327541	2	6	-0.09	0.02072	0.8923	1	0	0	0.62	0	0	-2	0.59	Benign	BRCA2
K100R	0	0.0445649	0	2	-0.18	0.02043	0.8477	1	0	0	0.18	0	0	0	0.36	Benign	BRCA2
K100I	0	0.174544	-2	-8	-0.02	0.02927	0.8888	1	0	0	-0.02	0	0	2	1.13	Benign	BRCA2
K100N	0	0.0398576	0	3	-0.11	0.02469	0.9059	1	0	0	-0.27	0	1	1	0.56	Benign	BRCA2
F101I	0	0.0949205	-1	-7	-0.03	0.02386	0.9016	1	0	0	0.36	0	0	1	0.6	Benign	BRCA2
F101L	0	0.0780735	1	10	-0.15	0.02094	0.8727	1	0	0	-1.02	0	1	1	0.64	Benign	BRCA2
F101V	0	0.103668	2	8	0.04	0.02218	0.8836	1	0	0	0.68	0	0	-2	0.63	Benign	BRCA2
F101Y	0	0.0428002	1	2	0.02	0.0203	0.889	1	0	0	0.05	0	0	0	0.11	Benign	BRCA2
F101S	0	0.0442294	1	4	-0.12	0.02427	0.8853	1	0	0	0.37	0	1	0	0.78	Benign	BRCA2
F101C	0	0.0882547	-3	-10	0.19	0.02218	0.8887	1	0	0	-0.07	0	-1	1	0.34	Benign	BRCA2
K102Q	0	0.167511	2	19	-0.21	0.02056	0.8947	1	0	0	-1.04	0	1	-1	0.37	Benign	BRCA2
K102E	0	0.243428	-2	-4	0.32	0.02243	0.8994	1	0	0	0.39	0	-1	2	0.5	Benign	BRCA2
K102T	0	0.0453481	2	6	-0.09	0.02063	0.9353	1	0	0	0.62	0	0	-2	0.73	Benign	BRCA2
K102R	0	0.0297517	0	2	-0.18	0.01834	0.9541	1	0	0	0.18	1.167	0	0	0.2	Benign	BRCA2
K102I	0	0.128433	-2	-8	-0.02	0.02421	0.9317	1	0	0	-0.02	0	0	2	1.15	Benign	BRCA2
K102N	0	0.0800158	0	3	-0.11	0.02119	0.9052	1	0	0	-0.27	0	1	1	0.54	Benign	BRCA2
L103I	0	0.0522329	-1	2	-0.03	0.04056	0.9063	1	0	0	0.61	0	-1	0	0.28	Benign	BRCA2
L103V	0	0.129823	1	2	0.02	0.02864	0.915	1	0	0	0.05	0	0	0	0.45	Benign	BRCA2
L103S	0	0.0425868	-1	-3	-0.02	0.022	0.8891	1	0	0	0.44	0	0	1	0.8	Benign	BRCA2
L103F	0	0.528326	-3	-6	0.2	0.07961	0.8735	1	0	0	-0.08	0	-2	1	0.66	Benign	BRCA2
D104N	0	0.0421623	-1	-6	-0.09	0.0194	0.9221	1	0	0	-0.21	0	0	1	0.59	Benign	BRCA2
D104H	0	0.393737	-2	-4	0.13	0.07714	0.8988	1	0	0	0.4	0	-2	0	1.1	Benign	BRCA2
D104Y	0	0.465277	2	24	-0.13	0.08239	0.9013	1	0	0	-0.31	0	2	0	1.52	Benign	BRCA2
D104A	0	0.113626	-2	-19	-0.02	0.02119	0.9038	1	0	0	-0.98	0	0	2	1.36	Benign	BRCA2
D104G	0	0.05372	-1	-11	0.08	0.02469	0.9003	1	0	0	-0.2	0	0	1	1.15	Benign	BRCA2
D104V	0	0.0981733	2	8	0.04	0.02414	0.9123	1	0	0	0.68	0	0	-2	1.53	Benign	BRCA2
D104E	0	0.036867	-3	-14	0.1	0.02307	0.9035	1	0	0	-0.2	0	-2	1	0.67	Benign	BRCA2
L105I	0	0.0510441	-1	2	-0.03	0.02119	0.8862	1	0	0	0.61	0	-1	0	0.27	Benign	BRCA2
L105V	0	0.0540402	1	2	0.02	0.02516	0.8942	1	0	0	0.05	0	0	0	0.39	Benign	BRCA2
L105S	0	0.0208196	-1	-3	-0.02	0.02391	0.9452	1	0	0	0.44	0	0	1	0.48	Benign	BRCA2
L105F	0	0.484906	-3	-6	0.2	0.10026	0.8735	0.999992	0	0	-0.08	0	-2	1	0.56	Benign	BRCA2
G106R	0	0.457244	2	22	-0.13	0.08657	0.9302	0.946767	0	0	-0.41	0	2	1	1.55	Benign	BRCA2
G106E	0	0.920497	-3	-11	0.22	0.1916	0.8962	0.999383	0	0	-0.26	0	-2	1	1.63	Benign	BRCA2
G106A	0	0.92017	-2	-5	-0.03	0.18139	1.0326	0.891709	0	0	-0.97	0	1	3	1.27	Benign	BRCA2
G106V	0	0.926159	2	8	0.04	0.19542	0.6134	0.99986	0	0	0.68	0	0	-2	1.87	Benign	BRCA2
R107G	0	0.512508	1	5	-0.57	0.02516	0.8778	0.886887	0	0	-0.09	0	-1	-2	1.03	Benign	BRCA2
R107W	0	0.714783	3	24	-0.16	0.15368	0.7448	0.730394	0	0	-0.98	0	2	-1	1.3	Benign	BRCA2
R107K	0	0.0236998	-1	-5	-0.06	0.01959	1.0404	0.788803	0	0	-0.06	0	-2	-1	0.33	Benign	BRCA2
R107T	0	0.0389697	2	5	-0.12	0.02262	0.8958	0.981645	0	0	0.05	0	1	0	0.76	Benign	BRCA2
R107M	0	0.415502	0	3	-0.11	0.09232	0.8175	0.953184	0	0	-0.27	0	1	1	0.87	Benign	BRCA2
R107S	0	0.101183	1	15	-0.03	0.0227	0.8881	0.997975	0	0	-0.94	0	1	0	0.66	Benign	BRCA2
N108H	0	0.0119999	1	5	-0.57	0.02037	0.8907	0.99996	0	0.446	-0.09	0	-1	-2	0.64	Benign	BRCA2
N108D	0	0.0156093	-3	-3	0.28	0.02049	0.9467	0.999981	0	0	-0.02	0	-4	-2	0.37	Benign	BRCA2
N108Y	0	0.319197	3	22	-0.02	0.07269	0.8902	0.999698	0	0	-0.82	0	1	0	1.04	Benign	BRCA2
N108T	0	0.0584479	3	7	0.28	0.05126	0.8878	0.999959	0	0.054	0.3	0	2	0	0.53	Benign	BRCA2
N108S	0	0.0261361	0	3	0.01	0.02775	0.8882	0.999988	0	0.007	-0.22	0	0	0	0.42	Benign	BRCA2
N108I	0	0.431154	-1	-11	0.08	0.10386	0.8882	0.999876	0	0	-0.2	0	0	1	0.97	Benign	BRCA2
N108K	0	0.035951	0	2	-0.07	0.03161	0.8933	0.999999	0	0	-0.6	0	1	1	0.65	Benign	BRCA2
V109I	0	0.0119494	-1	-4	0.09	0.01848	0.8961	1	0	0	0.06	0	0	1	0.05	Benign	BRCA2
V109L	0	0.101203	1	10	-0.15	0.02083	0.9322	1	0	0	-1.02	0	1	1	0.36	Benign	BRCA2
V109F	0	0.175979	-2	-8	0.2	0.03346	0.9526	1	0	0	-0.13	0	-1	1	0.77	Benign	BRCA2
V109D	0	0.0957477	-3	-3	0.28	0.05764	0.8884	0.999999	0	0	-0.02	0	-4	-2	0.99	Benign	BRCA2
V109A	0	0.0647871	-2	-7	0.2	0.02506	0.892	1	0	0	-0.1	0	-1	1	0.64	Benign	BRCA2
V109G	0	0.0667445	-2	-4	0.13	0.02158	0.8875	1	0	0	0.4	0	-2	0	1.2	Benign	BRCA2
P110T	0	0.103233	3	7	0.28	0.02023	0.9624	1	0	0	0.3	0	2	0	0.23	Benign	BRCA2
P110A	0	0.0255357	-2	-7	-0.03	0.01931	0.9556	1	0	0	0.11	0	-3	0	0.34	Benign	BRCA2
P110S	0	0.0295791	1	14	-0.19	0.02089	0.938	1	0	0	-1.03	0	1	0	0.1	Benign	BRCA2
P110H	0	0.355704	1	5	-0.57	0.02063	0.662	1	0	0	-0.09	0	-1	-2	0.71	Benign	BRCA2
P110R	0	0.190091	0	2	-0.18	0.032	0.7898	1	0	0	0.18	0	0	0	0.54	Benign	BRCA2
P110L	0	0.144126	0	5	-0.12	0.02193	0.8294	1	0	0	-0.66	0	0	0	0.62	Benign	BRCA2
N111H	0	0.0432828	1	5	-0.57	0.11702	0.907	1	0	0	-0.09	0	-1	-2	0.85	Benign	BRCA2
N111D	0	0.0295138	-3	-3	0.28	0.02063	0.9156	1	0	0	-0.02	0	-4	-2	0.6	Benign	BRCA2
N111Y	0	0.126922	3	22	-0.02	0.06303	0.9145	1	0	0	-0.82	0	1	0	1.37	Benign	BRCA2
N111T	0	0.0668024	3	7	0.28	0.0315	0.9353	1	0	0	0.3	0	2	0	0.81	Benign	BRCA2
N111S	0	0.0307353	0	3	0.01	0.01848	0.902	1	0	0	-0.22	0	0	0	0.42	Benign	BRCA2
N111I	0	0.293255	-1	-11	0.08	0.06351	0.9506	1	0	0	-0.2	0	0	1	1.45	Benign	BRCA2
N111K	0	0.0320172	0	2	-0.07	0.03832	0.9156	1	0	0	-0.6	0	1	1	0.76	Benign	BRCA2
S112R	0	0.056161	-1	-3	-0.02	0.02374	0.9345	1	0	0	0.44	0	0	1	0.92	Benign	BRCA2
S112G	0	0.0557018	1	5	-0.57	0.02017	0.9346	1	0	0	-0.09	0	-1	-2	0.76	Benign	BRCA2
S112C	0	0.215249	-2	-19	0.1	0.16979	0.8705	1	0	0	0.14	0	-2	0	1.11	Benign	BRCA2
S112N	0	0.814469	0	2	-0.07	0.02023	0.9228	1	0	0	-0.6	0	1	1	0.25	Benign	BRCA2
S112T	0	0.134271	2	5	-0.12	0.0227	0.9352	1	0	0	0.05	0	1	0	0.55	Benign	BRCA2
S112I	0	0.272753	-1	-2	-0.02	0.14277	0.923	1	0	0	0.09	0	0	1	1.29	Benign	BRCA2
R113G	0	0.105652	1	5	-0.57	0.02126	0.8962	1	0	0	-0.09	0	-1	-2	0.76	Benign	BRCA2
R113K	0	0.0376876	-1	-5	-0.06	0.01948	0.9382	1	0	0	-0.06	0	-2	-1	0.35	Benign	BRCA2
R113T	0	0.0585731	2	5	-0.12	0.02243	0.907	1	0	0	0.05	0	1	0	0.5	Benign	BRCA2
R113I	0	0.267784	-1	2	-0.03	0.02436	0.9009	1	0	0	0.61	0	-1	0	0.85	Benign	BRCA2
R113S	0	0.0629825	1	15	-0.03	0.02023	0.9067	1	0	0	-0.94	0	1	0	0.3	Benign	BRCA2
H114N	0	0.162123	1	6	-0.17	0.0444	0.8512	1	0	0	0.04	0	0	-1	0.79	Benign	BRCA2
H114D	0	0.0812235	-3	-7	0.4	0.05777	0.8773	1	0	0	0.25	0	-3	0	0.95	Benign	BRCA2
H114Y	0	0.0768022	3	24	-0.16	0.02158	0.9136	1	0	0	-0.98	0	2	-1	0.78	Benign	BRCA2
H114P	0	0.238921	1	4	0.01	0.02414	0.9117	1	0	0	-0.01	0	0	-1	1.3	Benign	BRCA2
H114R	0	0.0452428	2	22	-0.13	0.02143	0.9195	1	0	0.009	-0.41	0	2	1	0.57	Benign	BRCA2
H114L	0	0.0794396	1	10	-0.15	0.02158	0.8945	1	0	0	-1.02	0	1	1	1.18	Benign	BRCA2
H114Q	0	0.0959089	0	2	-0.18	0.02469	0.8746	1	0	0	0.18	0	0	0	0.72	Benign	BRCA2
K115Q	0	0.135797	2	19	-0.21	0.03475	0.8803	0.999987	0	0	-1.04	0	1	-1	0.89	Benign	BRCA2
K115E	0	0.252257	-2	-4	0.32	0.02765	0.9236	0.999976	0	0.342	0.39	0	-1	2	0.91	Benign	BRCA2
K115T	0	0.765947	2	6	-0.09	0.14795	0.9185	0.99713	0	0	0.62	0	0	-2	1.39	Benign	BRCA2
K115R	0	0.089357	0	2	-0.18	0.01977	0.9348	0.999537	0	0	0.18	0	0	0	0.6	Benign	BRCA2
K115I	0	0.67607	-2	-8	-0.02	0.18923	0.9583	0.994424	0	0	-0.02	0	0	2	1.82	Benign	BRCA2
K115N	0	0.800241	0	3	-0.11	0.14724	0.9631	0.935354	0	0	-0.27	0	1	1	1.13	Benign	BRCA2
S116R	0	0.619516	-1	-3	-0.02	0.16875	0.9614	0.9788	0	0	0.44	0	0	1	0.71	Benign	BRCA2
S116G	0	0.224985	1	5	-0.57	0.02133	0.9262	0.995299	0	0	-0.09	0	-1	-2	0.77	Benign	BRCA2
S116C	0	0.626678	-2	-19	0.1	0.17741	0.9872	0.980604	0	0	0.14	0	-2	0	1.09	Benign	BRCA2
S116N	0	0.19584	0	2	-0.07	0.02143	0.9024	0.997174	0	0	-0.6	0	1	1	0.19	Benign	BRCA2
S116T	0	0.228592	2	5	-0.12	0.10605	0.8965	0.997755	0	0	0.05	0	1	0	0.45	Benign	BRCA2
S116I	0	0.8453	-1	-2	-0.02	0.18274	0.9559	0.979247	0	0	0.09	0	0	1	1.22	Benign	BRCA2
L117I	0	0.0900778	-1	2	-0.03	0.02602	0.9126	0.999999	0	0	0.61	0	-1	0	0.12	Benign	BRCA2
L117V	0	0.0160566	1	2	0.02	0.02307	0.9195	0.999999	0	0	0.05	0	0	0	0.18	Benign	BRCA2
L117F	0	0.047105	-3	-6	0.2	0.02017	0.9258	0.999995	0	0	-0.08	0	-2	1	0.02	Benign	BRCA2
L117H	0	0.0350442	-2	-4	0.13	0.02126	0.9336	1	0	0	0.4	0	-2	0	0.84	Benign	BRCA2
L117P	0	0.0675864	0	3	0.01	0.06588	0.9286	0.999994	0	0	-0.22	0	0	0	0.39	Benign	BRCA2
L117R	0	0.0288881	0	2	-0.18	0.02243	0.9289	1	0	0	0.18	0	0	0	0.05	Benign	BRCA2
R118S	0	0.0100208	1	15	-0.03	0.04807	0.9376	1	0	0	-0.94	0	1	0	0.15	Benign	BRCA2
R118G	0	0.032585	1	5	-0.57	0.05943	0.9212	1	0	0	-0.09	0	-1	-2	0.63	Benign	BRCA2
R118C	0	0.00970813	-3	-10	0.19	0.02186	0.9086	1	0	0.017	-0.07	0	-1	1	0.19	Benign	BRCA2
R118H	0	0.00834042	-2	-12	-0.08	0.02137	0.9127	1	0	0.01	-0.22	0	0	2	0.18	Benign	BRCA2
R118P	0	0.052098	0	3	0.01	0.15425	0.9121	1	0	0	-0.22	0	0	0	0.68	Benign	BRCA2
R118L	0	0.0239183	-1	-1	0.08	0.04164	0.9132	1	0	0	-0.29	0	0	1	0.57	Benign	BRCA2
T119P	0	0.180889	2	19	-0.21	0.16784	0.8403	1	0	0	-1.04	0	1	-1	1.02	Benign	BRCA2
T119A	0	0.108802	-2	-6	0.03	0.0618	0.9164	1	0	0	-0.15	0	-1	1	0.79	Benign	BRCA2
T119S	0	0.0691541	2	6	-0.09	0.07644	0.9187	1	0	0	0.62	0	0	-2	0.6	Benign	BRCA2
T119K	0	0.0604473	0	-3	-0.27	0.02719	0.9134	1	0	0	-0.06	0	-1	0	0.62	Benign	BRCA2
T119R	0	0.0567438	0	0	-0.01	0.02391	0.9086	1	0	0	-0.01	0	0	0	0.73	Benign	BRCA2
T119I	0	0.0660922	-1	-2	-0.02	0.02608	0.9045	1	0	0	0.09	0	0	1	0.95	Benign	BRCA2
V120M	0	0.136953	0	3	-0.11	0.02001	0.8958	1	0	0	-0.27	0	1	1	0.16	Benign	BRCA2
V120L	0	0.0462779	1	10	-0.15	0.0227	0.9056	1	0	0	-1.02	0	1	1	0.3	Benign	BRCA2
V120E	0	0.127882	-2	-8	0.2	0.04968	0.9238	1	0	0	-0.13	0	-1	1	0.84	Benign	BRCA2
V120A	0	0.0787503	-2	-7	0.2	0.03137	0.9147	1	0	0	-0.1	0	-1	1	0.55	Benign	BRCA2
V120G	0	0.128792	-2	-4	0.13	0.0218	0.9213	1	0	0	0.4	0	-2	0	0.99	Benign	BRCA2
K121Q	0	0.584314	2	19	-0.21	0.17009	0.9698	1	0	0	-1.04	0	1	-1	0.89	Benign	BRCA2
K121E	0	0.628011	-2	-4	0.32	0.15735	0.9242	1	0	0	0.39	0	-1	2	0.9	Benign	BRCA2
K121T	0	0.60492	2	6	-0.09	0.16579	0.9472	1	0	0	0.62	0	0	-2	1.34	Benign	BRCA2
K121R	0	0.162563	0	2	-0.18	0.03503	0.9385	1	0	0	0.18	0	0	0	0.64	Benign	BRCA2
K121I	0	0.591142	-2	-8	-0.02	0.20715	0.9771	1	0	0	-0.02	0	0	2	1.86	Benign	BRCA2
K121N	0	0.229314	0	3	-0.11	0.03981	0.8874	1	0	0	-0.27	0	1	1	1.03	Benign	BRCA2
T122P	0	0.129765	2	19	-0.21	0.02908	0.9424	1	0	0	-1.04	0	1	-1	0.72	Benign	BRCA2
T122A	0	0.0179724	-2	-6	0.03	0.01931	0.9112	1	0	0	-0.15	0	-1	1	0.08	Benign	BRCA2
T122S	0	0.141138	2	6	-0.09	0.01888	0.9202	1	0	0	0.62	0	0	-2	0.08	Benign	BRCA2
T122N	0	0.149798	0	-4	-0.04	0.02403	0.8491	1	0	0	-0.09	0	-1	-1	0.67	Benign	BRCA2
T122I	0	0.116122	-1	-2	-0.02	0.02133	0.889	1	0	0	0.09	0	0	1	0.76	Benign	BRCA2
K123Q	0	0.222636	2	19	-0.21	0.08942	0.936	1	0	0	-1.04	0	1	-1	0.73	Benign	BRCA2
K123E	0	0.0885855	-2	-4	0.32	0.0248	0.9529	1	0	0	0.39	0	-1	2	0.61	Benign	BRCA2
K123T	0	0.582911	2	6	-0.09	0.11025	0.9068	1	0	0	0.62	0	0	-2	1.26	Benign	BRCA2
K123R	0	0.15974	0	2	-0.18	0.08253	0.93	1	0	0	0.18	0	0	0	0.6	Benign	BRCA2
K123I	0	0.721331	-2	-8	-0.02	0.18328	0.9161	1	0	0	-0.02	0	0	2	1.78	Benign	BRCA2
K123N	0	0.0685681	0	3	-0.11	0.02225	0.9364	1	0	0	-0.27	0	1	1	0.97	Benign	BRCA2
M124L	0	0.0692828	0	-3	-0.27	0.01915	0.899	1	0	0	-0.06	0	-1	0	0.19	Benign	BRCA2
M124V	0	0.016707	1	2	0.02	0.0197	0.9228	1	0	0	0.05	0	0	0	0.18	Benign	BRCA2
M124K	0	0.020365	-2	2	0.1	0.02335	0.9171	1	0	0	0.1	0	-2	0	1.07	Benign	BRCA2
M124T	0	0.0347739	2	6	-0.09	0.02077	0.8959	1	0	0	0.62	0	0	-2	0.87	Benign	BRCA2
M124R	0	0.0671297	0	2	-0.18	0.03379	0.9212	1	0	0	0.18	0	0	0	1.16	Benign	BRCA2
M124I	0	0.0458591	-1	2	-0.03	0.0203	0.9108	1	0	0	0.61	0	-1	0	0.17	Benign	BRCA2
D125N	0	0.0432672	-1	-6	-0.09	0.0194	0.9007	1	0	0	-0.21	0	0	1	0.67	Benign	BRCA2
D125H	0	0.0316235	-2	-4	0.13	0.02126	0.923	1	0	0	0.4	0	-2	0	0.82	Benign	BRCA2
D125Y	0	0.144964	2	24	-0.13	0.03509	0.9573	1	0	0	-0.31	0	2	0	1.43	Benign	BRCA2
D125A	0	0.118858	-2	-19	-0.02	0.0248	0.9358	1	0	0	-0.98	0	0	2	1.33	Benign	BRCA2
D125G	0	0.0368383	-1	-11	0.08	0.0215	0.9265	1	0	0	-0.2	0	0	1	1.03	Benign	BRCA2
D125V	0	0.190807	2	8	0.04	0.04372	0.9392	0.999996	0	0	0.68	0	0	-2	1.64	Benign	BRCA2
D125E	0	0.0802458	-3	-14	0.1	0.01924	0.9487	1	0	0.098	-0.2	0	-2	1	0.6	Benign	BRCA2
Q126K	0	0.950694	-1	3	0.19	0.36742	1.0667	0.975224	0	0	0.03	0	-3	-2	0.56	Benign	BRCA2
Q126E	0	0.949887	-2	-8	0.2	0.342	1.0667	0.946995	0	0	-0.13	0	-1	1	0.42	Benign	BRCA2
Q126P	0	0.963835	1	4	0.01	0.43796	1.0838	0.994913	0	0	-0.01	0	0	-1	0.84	Benign	BRCA2
Q126R	0	0.940211	1	4	-0.12	0.39818	1.0647	0.915403	0	0	0.37	0	1	0	0.56	Benign	BRCA2
Q126L	0	0.950172	0	-3	-0.27	0.10134	1.0647	0.993677	0	0	-0.06	0	-1	0	0.98	Benign	BRCA2
Q126H	0	0.927816	1	5	-0.57	0.40852	0.8883	0.646835	0	0	-0.09	0	-1	-2	0.7	Benign	BRCA2
A127T	0	0.0266773	1	2	-0.08	0.02143	0.9159	1	0	0.003	0.06	0	0	-1	0.66	Benign	BRCA2
A127P	0	0.240923	1	4	0.01	0.16773	0.8802	1	0	0	-0.01	0	0	-1	1.01	Benign	BRCA2
A127S	0	0.116092	1	7	-0.14	0.06303	0.9248	1	0	0.079	0.62	0	0	-1	0.62	Benign	BRCA2
A127E	0	0.0247158	0	-2	-0.11	0.02408	0.9189	1	0	0	-0.78	0	0	1	1.01	Benign	BRCA2
A127G	0	0.304857	-2	-2	0.02	0.11002	0.9256	1	0	0	-0.74	0	0	2	0.91	Benign	BRCA2
A127V	0	0.0121743	2	5	-0.12	0.02172	0.9337	1	0	0	0.05	0	1	0	0.47	Benign	BRCA2
D128N	0	0.0173073	-1	-6	-0.09	0.01931	0.9439	1	0	0	-0.21	0	0	1	0.24	Benign	BRCA2
D128H	0	0.197266	-2	-4	0.13	0.07574	0.8505	1	0	0	0.4	0	-2	0	0.43	Benign	BRCA2
D128Y	0	0.255129	2	24	-0.13	0.09546	0.8329	1	0	0	-0.31	0	2	0	0.81	Benign	BRCA2
D128A	0	0.0268667	-2	-19	-0.02	0.02349	0.9302	1	0	0	-0.98	0	0	2	0.62	Benign	BRCA2
D128G	0	0.0289009	-1	-11	0.08	0.02143	0.92	1	0	0	-0.2	0	0	1	0.49	Benign	BRCA2
D128V	0	0.108242	2	8	0.04	0.03608	0.9011	1	0	0	0.68	0	0	-2	0.7	Benign	BRCA2
D128E	0	0.0535884	-3	-14	0.1	0.02126	0.9416	1	0	0	-0.2	0	-2	1	0.22	Benign	BRCA2
D129N	0	0.951857	-1	-6	-0.09	0.16604	1.1133	0.887873	0	0	-0.21	0	0	1	1.26	Benign	BRCA2
D129H	0	0.939942	-2	-4	0.13	0.18709	1.1601	0.630713	0	0	0.4	0	-2	0	1.77	Benign	BRCA2
D129Y	0	0.958661	2	24	-0.13	0.1914	1.1262	0.551579	0	0	-0.31	0	2	0	2.25	Benign	BRCA2
D129A	0	0.519805	-2	-19	-0.02	0.04379	0.9888	0.921874	0	0	-0.98	0	0	2	2	Benign	BRCA2
D129G	0	0.889171	-1	-11	0.08	0.14423	1.0342	0.898836	0	0	-0.2	0	0	1	1.77	Benign	BRCA2
D129V	0	0.92227	2	8	0.04	0.17754	0.9516	0.999219	0	0	0.68	0	0	-2	2.21	Benign	BRCA2
D129E	0	0.231727	-3	-14	0.1	0.02673	0.8779	0.999235	0	0	-0.2	0	-2	1	1.01	Benign	BRCA2
V130I	0	0.306458	-1	-4	0.09	0.04688	0.849	0.998885	0	0	0.06	0	0	1	0.25	Benign	BRCA2
V130L	0	0.806486	1	10	-0.15	0.11118	0.867	0.995823	0	0	-1.02	0	1	1	0.73	Benign	BRCA2
V130F	0	0.916014	-2	-8	0.2	0.19376	1.0217	0.957727	0	0	-0.13	0	-1	1	1.23	Benign	BRCA2
V130D	0	0.9234	-3	-3	0.28	0.20821	0.9609	0.996329	0	0	-0.02	0	-4	-2	1.71	Benign	BRCA2
V130A	0	0.792032	-2	-7	0.2	0.17402	0.9247	0.993479	0	0	-0.1	0	-1	1	0.92	Benign	BRCA2
V130G	0	0.943837	-2	-4	0.13	0.19638	0.9094	0.997451	0	0	0.4	0	-2	0	1.69	Benign	BRCA2
S131T	0	0.0417835	2	5	-0.12	0.01888	0.9259	0.999984	0	0	0.05	0	1	0	0.24	Benign	BRCA2
S131P	0	0.04804	0	-4	-0.1	0.02408	0.9321	0.9999	0	0	-0.04	0	0	0	0.39	Benign	BRCA2
S131A	0	0.0178001	-3	-10	0.19	0.01848	0.9402	0.999995	0	0	-0.07	0	-1	1	0.17	Benign	BRCA2
S131Y	0	0.11658	3	22	-0.02	0.03065	0.8586	0.998924	0	0	-0.82	0	1	0	0.78	Benign	BRCA2
S131C	0	0.137907	-2	-19	0.1	0.04102	0.8311	0.999387	0	0	0.14	0	-2	0	0.44	Benign	BRCA2
S131F	0	0.143911	-2	-8	0.2	0.02442	0.8845	0.997945	0	0	-0.13	0	-1	1	0.79	Benign	BRCA2
C132S	0	0.0231318	1	4	0.01	0.02083	0.9526	0.998846	0	0	-0.01	0	0	-1	0.39	Benign	BRCA2
C132R	0	0.17456	1	14	-0.19	0.03961	0.6363	0.970645	0	0	-1.03	0	1	0	0.69	Benign	BRCA2
C132G	0	0.084795	-2	-2	0.02	0.02249	0.9011	0.997783	0	0	-0.74	0	0	2	0.49	Benign	BRCA2
C132Y	0	0.400065	3	24	-0.16	0.06713	0.8288	0.996145	0	0	-0.98	0	2	-1	0.83	Benign	BRCA2
C132F	0	0.446622	-3	-11	0.22	0.03713	0.8711	0.990388	0	0	-0.26	0	-2	1	0.83	Benign	BRCA2
C132W	0	0.483413	1	2	0.02	0.16482	0.3623	0.948394	0	0	0.05	0	0	0	1.02	Benign	BRCA2
P133T	0	0.833842	3	7	0.28	0.19233	1.1995	0.666181	0	0	0.3	0	2	0	1.94	Benign	BRCA2
P133A	0	0.907933	-2	-7	-0.03	0.18624	1.1909	0.755856	0	0	0.11	0	-3	0	1.94	Benign	BRCA2
P133S	0	0.835553	1	14	-0.19	0.18796	1.0573	0.640604	0	0	-1.03	0	1	0	1.9	Benign	BRCA2
P133Q	0	0.91325	1	14	-0.19	0.18441	1.1486	0.793797	0	0	-1.03	0	1	0	1.95	Benign	BRCA2
P133R	0	0.937556	0	2	-0.18	0.18995	1.1407	0.668265	0	0	0.18	0	0	0	2.2	Benign	BRCA2
P133L	0	0.921077	0	5	-0.12	0.18835	1.0364	0.992709	0	0	-0.66	0	0	0	2.4	Benign	BRCA2
L134I	0	0.408065	-1	2	-0.03	0.07611	0.7937	0.999966	0	0	0.61	0	-1	0	0.22	Benign	BRCA2
L134V	0	0.142183	1	2	0.02	0.04904	0.7898	0.999944	0	0	0.05	0	0	0	0.21	Benign	BRCA2
L134F	0	0.734162	-3	-6	0.2	0.14947	0.733	0.999669	0	0	-0.08	0	-2	1	0.47	Benign	BRCA2
L134H	0	0.561812	-2	-4	0.13	0.16587	0.7896	0.999526	0	0	0.4	0	-2	0	0.66	Benign	BRCA2
L134P	0	0.125993	0	3	0.01	0.02356	0.8119	0.971914	0	0	-0.22	0	0	0	0.45	Benign	BRCA2
L134R	0	0.44476	0	2	-0.18	0.11092	0.7925	0.999184	0	0	0.18	0	0	0	0.55	Benign	BRCA2
L135I	0	0.105024	-1	2	-0.03	0.032	0.9109	0.99959	0	0	0.61	0	-1	0	0.33	Benign	BRCA2
L135V	0	0.26309	1	2	0.02	0.06891	0.8646	0.999262	0	0	0.05	0	0	0	0.55	Benign	BRCA2
L135Q	0	0.767041	2	19	-0.21	0.18038	0.9516	0.991436	0	0	-1.04	0	1	-1	1.31	Benign	BRCA2
L135P	0	0.215719	0	3	0.01	0.02844	0.7703	0.99764	0	0	-0.22	0	0	0	1.46	Benign	BRCA2
L135R	0	0.762375	0	2	-0.18	0.18736	0.9476	0.989735	0	0	0.18	0	0	0	1.31	Benign	BRCA2
N136H	0	0.69796	1	5	-0.57	0.18455	0.9404	0.998483	0	0	-0.09	0	-1	-2	0.95	Benign	BRCA2
N136D	0	0.834086	-3	-3	0.28	0.15849	0.7917	0.99928	0	0	-0.02	0	-4	-2	0.89	Benign	BRCA2
N136Y	0	0.888399	3	22	-0.02	0.19195	0.9574	0.99376	0	0	-0.82	0	1	0	1.52	Benign	BRCA2
N136T	0	0.623427	3	7	0.28	0.15837	0.8523	0.999042	0	0	0.3	0	2	0	1	Benign	BRCA2
N136S	0	0.099318	0	3	0.01	0.04256	0.8061	0.999718	0	0	-0.22	0	0	0	0.65	Benign	BRCA2
N136I	0	0.760581	-1	-11	0.08	0.19104	0.9276	0.997235	0	0	-0.2	0	0	1	1.72	Benign	BRCA2
N136K	0	0.88129	0	2	-0.07	0.1634	0.7973	0.999383	0	0	-0.6	0	1	1	0.81	Benign	BRCA2
S137T	0	0.0622072	2	5	-0.12	0.05097	0.9381	0.996084	0	0	0.05	0	1	0	0.61	Benign	BRCA2
S137P	0	0.105504	0	-4	-0.1	0.04241	0.9132	0.976969	0	0	-0.04	0	0	0	1.08	Benign	BRCA2
S137A	0	0.341354	-3	-10	0.19	0.11571	0.9016	0.998831	0	0	-0.07	0	-1	1	0.6	Benign	BRCA2
S137Y	0	0.950104	3	22	-0.02	0.19532	1.0342	0.863101	0	0	-0.82	0	1	0	1.31	Benign	BRCA2
S137C	0	0.94075	-2	-19	0.1	0.18288	1.0031	0.917163	0	0	0.14	0	-2	0	1.13	Benign	BRCA2
S137F	0	0.950104	-2	-8	0.2	0.18802	1.0547	0.778753	0	0	-0.13	0	-1	1	1.26	Benign	BRCA2
C138S	0	0.148152	1	4	0.01	0.02307	0.8951	0.99532	0	0	-0.01	0	0	-1	1.79	Benign	BRCA2
C138R	0	0.660754	1	14	-0.19	0.02614	0.5718	0.992623	0	0	-1.03	0	1	0	2.16	Benign	BRCA2
C138G	0	0.531377	-2	-2	0.02	0.02158	0.8723	0.99104	0	0	-0.74	0	0	2	2.25	Benign	BRCA2
C138Y	0	0.15542	3	24	-0.16	0.02442	0.8998	0.990065	0	0	-0.98	0	2	-1	1.61	Benign	BRCA2
C138F	0	0.482868	-3	-11	0.22	0.07881	0.9019	0.973607	0	0	-0.26	0	-2	1	1.71	Benign	BRCA2
C138W	0	0.785213	1	2	0.02	0.15523	0.653	0.99479	0	0	0.05	0	0	0	1.84	Benign	BRCA2
L139I	0	0.86159	-1	2	-0.03	0.11074	0.9554	0.997156	0	0	0.61	0	-1	0	0.41	Benign	BRCA2
L139V	0	0.870521	1	2	0.02	0.10917	0.8987	0.994884	0	0	0.05	0	0	0	0.64	Benign	BRCA2
L139F	0	0.647086	-3	-6	0.2	0.02436	0.9649	0.97461	0	0	-0.08	0	-2	1	0.57	Benign	BRCA2
L139H	0	0.848671	-2	-4	0.13	0.1897	1.0212	0.972815	0	0	0.4	0	-2	0	1.46	Benign	BRCA2
L139P	0	0.832092	0	3	0.01	0.1968	0.6928	0.999552	0	0.959	-0.22	0	0	0	1.51	Benign	BRCA2
L139R	0	0.826357	0	2	-0.18	0.18118	1.0283	0.94807	0	0.945	0.18	0	0	0	1.34	Benign	BRCA2
S140R	0	0.419172	-1	0	0.06	0.10482	0.9925	1	0	0	0.41	0	0	1	0.6	Benign	BRCA2
S140G	0	0.0987373	1	5	-0.57	0.17722	0.4671	1	0	0	-0.09	0	-1	-2	0.37	Benign	BRCA2
S140C	0	0.971386	-3	-7	0.4	0.44665	1.0509	0.99666	0	0	0.25	0	-3	0	0.66	Benign	BRCA2
S140N	0	0.299139	0	3	-0.11	0.21502	0.9953	1	0	0	-0.27	0	1	1	0.35	Benign	BRCA2
S140T	0	0.965876	2	5	-0.12	0.42172	1.087	0.980559	0	0	0.05	0	1	0	0.4	Benign	BRCA2
S140I	0	0.37924	-1	-11	0.08	0.11657	0.9953	1	0	0	-0.2	0	0	1	0.65	Benign	BRCA2
E141K	0	0.892856	-1	-2	-0.02	0.342	1.0833	0.995971	0	0	0.09	0	0	1	0.53	Benign	BRCA2
E141Q	0	0.869311	2	19	-0.21	0.41103	1.0828	0.981577	0	0	-1.04	0	1	-1	0.4	Benign	BRCA2
E141A	0	0.933244	-2	-19	-0.02	0.26196	1.0902	0.9392	0	0	-0.98	0	0	2	0.8	Benign	BRCA2
E141G	0	0.93847	-1	-11	0.08	0.34736	1.0907	0.950983	0	0	-0.2	0	0	1	0.93	Benign	BRCA2
E141V	0	0.947189	2	8	0.04	0.42351	1.0907	0.97315	0	0	0.68	0	0	-2	0.93	Benign	BRCA2
E141D	0	0.920296	-2	-10	0.16	0.33502	1.0933	0.756501	0	0	-0.36	0	-1	2	0.4	Benign	BRCA2
S142R	0	0.976507	-1	-3	-0.02	0.19214	1.2063	0.998295	0	0	0.44	0	0	1	1.26	Benign	BRCA2
S142G	0	0.962221	1	5	-0.57	0.1836	1.2056	0.999991	0	0	-0.09	0	-1	-2	1.01	Benign	BRCA2
S142C	0	0.972322	-2	-19	0.1	0.1863	1.2063	1	0	0	0.14	0	-2	0	1.26	Benign	BRCA2
S142N	0	0.456996	0	2	-0.07	0.18427	1.2241	0.961124	0	0	-0.6	0	1	1	0.76	Benign	BRCA2
S142T	0	0.970201	2	5	-0.12	0.18338	1.2481	1	0	0	0.05	0	1	0	0.76	Benign	BRCA2
S142I	0	0.975149	-1	-2	-0.02	0.19464	1.2421	0.994621	0	0	0.09	0	0	1	1.51	Benign	BRCA2
P143T	0	0.972775	3	7	0.28	0.19233	1.0862	0.895613	0	0	0.3	0	2	0	2.02	Benign	BRCA2
P143A	0	0.953322	-2	-7	-0.03	0.18624	1.0601	0.846871	0	0	0.11	0	-3	0	2.02	Benign	BRCA2
P143S	0	0.959912	1	14	-0.19	0.18796	1.0862	0.900032	0	0	-1.03	0	1	0	2.02	Benign	BRCA2
P143H	0	0.97759	1	5	-0.57	0.19387	1.1	0.981583	0	0	-0.09	0	-1	-2	2.27	Benign	BRCA2
P143R	0	0.550867	0	2	-0.18	0.18995	1.1165	0.990337	0	0	0.18	0	0	0	2.27	Benign	BRCA2
P143L	0	0.983846	0	5	-0.12	0.18835	1.1473	0.999962	0	0	-0.66	0	0	0	2.46	Benign	BRCA2
V144I	0	0.078963	-1	-4	0.09	0.0245	0.9073	0.999992	0	0	0.06	0	0	1	0.03	Benign	BRCA2
V144L	0	0.0196472	1	10	-0.15	0.01945	0.9055	0.99997	0	0	-1.02	0	1	1	0.02	Benign	BRCA2
V144F	0	0.113846	-2	-8	0.2	0.0591	0.908	0.999667	0	0	-0.13	0	-1	1	0.53	Benign	BRCA2
V144D	0	0.0892203	-3	-3	0.28	0.02356	0.8572	0.642329	0	0	-0.02	0	-4	-2	0.98	Benign	BRCA2
V144A	0	0.030733	-2	-7	0.2	0.02802	0.9341	0.999958	0	0	-0.1	0	-1	1	0.4	Benign	BRCA2
V144G	0	0.05015	-2	-4	0.13	0.02143	0.9473	0.723307	0	0	0.4	0	-2	0	0.97	Benign	BRCA2
V145I	0	0.31711	-1	-4	0.09	0.01977	0.9093	0.999983	0	0	0.06	0	0	1	0.19	Benign	BRCA2
V145L	0	0.138151	1	10	-0.15	0.02023	0.9362	0.999944	0	0	-1.02	0	1	1	0.47	Benign	BRCA2
V145F	0	0.533488	-2	-8	0.2	0.02602	0.9206	0.999389	0	0	-0.13	0	-1	1	0.83	Benign	BRCA2
V145D	0	0.660315	-3	-3	0.28	0.15596	0.8486	0.959596	0	0	-0.02	0	-4	-2	1.09	Benign	BRCA2
V145A	0	0.143377	-2	-7	0.2	0.02243	0.928	0.999388	0	0	-0.1	0	-1	1	0.6	Benign	BRCA2
V145G	0	0.316672	1	5	-0.57	0.02237	0.7488	0.974486	0	0	-0.09	0	-1	-2	1.13	Benign	BRCA2
L146I	0	0.601141	-1	2	-0.03	0.08431	0.8915	0.99827	0	0	0.61	0	-1	0	0.49	Benign	BRCA2
L146V	0	0.151774	1	2	0.02	0.13104	0.8909	0.996886	0	0	0.05	0	0	0	0.73	Benign	BRCA2
L146Q	0	0.90015	2	19	-0.21	0.18684	1.0257	0.99458	0	0	-1.04	0	1	-1	1.22	Benign	BRCA2
L146P	0	0.530727	0	3	0.01	0.07097	0.7951	0.996283	0	0	-0.22	0	0	0	1.39	Benign	BRCA2
L146R	0	0.90015	0	2	-0.18	0.2029	1.0263	0.993269	0	0	0.18	0	0	0	1.2	Benign	BRCA2
Q147K	0	0.190379	-2	2	0.1	0.03118	0.8507	1	0	0	0.1	0	-2	0	0.5	Benign	BRCA2
Q147E	0	0.20198	-2	-8	0.2	0.04249	0.8561	1	0	0	-0.13	0	-1	1	0.55	Benign	BRCA2
Q147P	0	0.527295	0	3	0.01	0.11499	0.8325	1	0	0	-0.22	0	0	0	1.21	Benign	BRCA2
Q147R	0	0.00931211	1	4	-0.12	0.02017	0.9625	1	0	0.014	0.37	0	1	0	0.2	Benign	BRCA2
Q147L	0	0.0994025	-1	-1	0.08	0.04102	0.9129	1	0	0.408	-0.29	0	0	1	1.36	Benign	BRCA2
Q147H	0	0.280699	-2	-12	-0.08	0.02005	0.839	1	0	0.819	-0.22	0	0	2	0.86	Benign	BRCA2
C148S	0	0.0285639	1	4	0.01	0.02307	0.9214	1	0	0	-0.01	0	0	-1	1.5	Benign	BRCA2
C148R	0	0.051594	1	14	-0.19	0.14054	0.9095	0.999999	0	0.51	-1.03	0	1	0	1.81	Benign	BRCA2
C148G	0	0.0381544	-2	-2	0.02	0.04641	0.9034	1	0	0	-0.74	0	0	2	1.77	Benign	BRCA2
C148Y	0	0.0146552	3	24	-0.16	0.02442	0.9534	1	0	0	-0.98	0	2	-1	1.42	Benign	BRCA2
C148F	0	0.0275004	-3	-11	0.22	0.02399	0.9952	1	0	0	-0.26	0	-2	1	1.6	Benign	BRCA2
C148W	0	0.202902	1	2	0.02	0.15523	0.9249	1	0	0	0.05	0	0	0	1.62	Benign	BRCA2
T149P	0	0.0859996	2	19	-0.21	0.1908	0.8668	1	0	0	-1.04	0	1	-1	1.33	Benign	BRCA2
T149A	0	0.0979953	-2	-6	0.03	0.02943	0.9024	1	0	0	-0.15	0	-1	1	1	Benign	BRCA2
T149S	0	0.162045	2	6	-0.09	0.12544	0.8968	1	0	0	0.62	0	0	-2	0.85	Benign	BRCA2
T149K	0	0.598547	0	-3	-0.27	0.18455	0.8962	1	0	0	-0.06	0	-1	0	1.31	Benign	BRCA2
T149R	0	0.518104	0	0	-0.01	0.18484	0.9207	1	0	0	-0.01	0	0	0	1.31	Benign	BRCA2
T149I	0	0.239739	-1	-2	-0.02	0.17954	0.8252	1	0	0	0.09	0	0	1	1.23	Benign	BRCA2
H150N	0	0.0274199	1	6	-0.17	0.02108	0.9186	1	0	0	0.04	0	0	-1	0.63	Benign	BRCA2
H150D	0	0.0516823	-3	-7	0.4	0.04814	0.9001	1	0	0	0.25	0	-3	0	1.08	Benign	BRCA2
H150Y	0	0.0273016	3	24	-0.16	0.02158	1.0424	1	0	0	-0.98	0	2	-1	0.6	Benign	BRCA2
H150P	0	0.137959	1	4	0.01	0.13049	0.8604	1	0	0	-0.01	0	0	-1	1.34	Benign	BRCA2
H150R	0	0.0697534	2	22	-0.13	0.02143	0.9197	1	0	0	-0.41	0	2	1	0.71	Benign	BRCA2
H150L	0	0.062677	1	10	-0.15	0.02206	0.9506	1	0	0	-1.02	0	1	1	1.4	Benign	BRCA2
H150Q	0	0.0248748	0	2	-0.18	0.02469	0.9092	1	0	0	0.18	0	0	0	0.62	Benign	BRCA2
V151I	0	0.149015	-1	-4	0.09	0.0203	0.8913	1	0	0	0.06	0	0	1	0.22	Benign	BRCA2
V151L	0	0.100423	1	10	-0.15	0.0384	0.8922	1	0	0	-1.02	0	1	1	0.55	Benign	BRCA2
V151E	0	0.0369169	-2	-8	0.2	0.0275	0.9445	1	0	0	-0.13	0	-1	1	1.02	Benign	BRCA2
V151A	0	0.0444238	-2	-7	0.2	0.05439	0.905	1	0	0	-0.1	0	-1	1	0.58	Benign	BRCA2
V151G	0	0.221218	1	5	-0.57	0.14263	0.955	1	0	0	-0.09	0	-1	-2	1.27	Benign	BRCA2
T152P	0	0.832435	2	19	-0.21	0.06558	1.1422	0.779698	0	0	-1.04	0	1	-1	1.34	Benign	BRCA2
T152A	0	0.589013	-2	-6	0.03	0.15865	1.0016	0.945376	0	0	-0.15	0	-1	1	1.03	Benign	BRCA2
T152S	0	0.757812	2	6	-0.09	0.16756	1.0487	0.982766	0	0	0.62	0	0	-2	0.91	Benign	BRCA2
T152K	0	0.92625	0	-3	-0.27	0.18923	1.0179	0.652861	0	0.998	-0.06	0	-1	0	1.34	Benign	BRCA2
T152R	0	0.941813	0	0	-0.01	0.18855	1.0751	0.7166	0	0	-0.01	0	0	0	1.38	Benign	BRCA2
T152I	0	0.913637	-1	-2	-0.02	0.18598	1.1319	0.520779	0	0	0.09	0	0	1	1.18	Benign	BRCA2
P153T	0	0.928673	3	7	0.28	0.18855	1.0953	0.664259	0	0	0.3	0	2	0	1.8	Benign	BRCA2
P153A	0	0.893693	-2	-7	-0.03	0.18038	1.1455	0.747745	0	0	0.11	0	-3	0	1.8	Benign	BRCA2
P153S	0	0.933794	1	14	-0.19	0.1851	1.1332	0.628339	0	0	-1.03	0	1	0	1.82	Benign	BRCA2
P153Q	0	0.894556	1	14	-0.19	0.18288	1.1031	0.689285	0	0	-1.03	0	1	0	1.82	Benign	BRCA2
P153R	0	0.952943	0	2	-0.18	0.18835	1.1012	0.809134	0	0	0.18	0	0	0	2.05	Benign	BRCA2
P153L	0	0.95482	0	5	-0.12	0.17027	0.992	0.999046	0	0	-0.66	0	0	0	2.14	Benign	BRCA2
Q154K	0	0.833771	-2	2	0.1	0.09959	1.1553	0.616526	0	0	0.1	0	-2	0	0.84	Benign	BRCA2
Q154E	0	0.803627	-3	-6	0.2	0.11146	1.1112	0.786531	0	0	-0.08	0	-2	1	0.69	Benign	BRCA2
Q154P	0	0.845625	0	3	0.01	0.1841	1.0641	0.765767	0	0	-0.22	0	0	0	1.41	Benign	BRCA2
Q154R	0	0.439346	1	4	-0.12	0.02658	1.1327	0.842905	0	0	0.37	0	1	0	0.74	Benign	BRCA2
Q154L	0	0.883916	-1	-1	0.08	0.06824	1.0223	0.71726	0	0	-0.29	0	0	1	1.63	Benign	BRCA2
Q154H	0	0.900342	-2	-12	-0.08	0.17189	1.0898	0.87107	0	0	-0.22	0	0	2	1.13	Benign	BRCA2
R155G	0	0.923271	1	5	-0.57	0.18903	0.9561	0.992686	0	0	-0.09	0	-1	-2	1.72	Benign	BRCA2
R155K	0	0.347153	-1	-5	-0.06	0.17329	0.9078	0.999259	0	0.991	-0.06	-0.623	-2	-1	0.66	Benign	BRCA2
R155T	0	0.647649	2	5	-0.12	0.19591	1.0275	0.995309	0	0.997	0.05	0	1	0	1.46	Benign	BRCA2
R155I	0	0.810474	-1	2	-0.03	0.19841	0.9156	0.924617	0	0.998	0.61	0	-1	0	1.97	Benign	BRCA2
R155S	0	0.684384	1	15	-0.03	0.183	0.9658	0.997247	0	0	-0.94	0	1	0	1.45	Benign	BRCA2
D156N	0	0.0521511	-1	-6	-0.09	0.03112	0.9192	0.999868	0	0	-0.21	0	0	1	0.4	Benign	BRCA2
D156H	0	0.197061	-2	-4	0.13	0.07574	0.8861	0.99932	0	0	0.4	0	-2	0	0.65	Benign	BRCA2
D156Y	0	0.254653	2	24	-0.13	0.09546	0.8757	0.998634	0	0	-0.31	0	2	0	1.13	Benign	BRCA2
D156A	0	0.0653197	-2	-19	-0.02	0.02484	0.8969	0.999602	0	0	-0.98	0	0	2	0.89	Benign	BRCA2
D156G	0	0.017768	-1	-11	0.08	0.03475	0.881	0.999371	0	0.049	-0.2	0	0	1	0.97	Benign	BRCA2
D156V	0	0.155621	2	8	0.04	0.03608	0.8078	0.859809	0	0	0.68	0	0	-2	1.15	Benign	BRCA2
D156E	0	0.0193518	-3	-14	0.1	0.01909	0.9602	0.999674	0	0	-0.2	0	-2	1	0.23	Benign	BRCA2
K157Q	0	0.847995	2	19	-0.21	0.16621	1.1257	0.924335	0	0	-1.04	0	1	-1	0.97	Benign	BRCA2
K157E	0	0.918034	-2	-4	0.32	0.0586	1.128	0.8858	0	0	0.39	0	-1	2	0.98	Benign	BRCA2
K157T	0	0.871982	2	6	-0.09	0.1818	1.104	0.875918	0	0	0.62	0	0	-2	1.46	Benign	BRCA2
K157R	0	0.835505	0	2	-0.18	0.16234	1.0613	0.979081	0	0	0.18	0	0	0	0.73	Benign	BRCA2
K157M	0	0.850413	-1	-10	0.24	0.10614	1.0734	0.750438	0	0	0.55	0	0	1	1.41	Benign	BRCA2
K157N	0	0.722468	0	3	-0.11	0.18538	0.98	0.988037	0	0	-0.27	0	1	1	1.23	Benign	BRCA2
S158T	0	0.316294	2	5	-0.12	0.09103	0.8349	0.999971	0	0.288	0.05	0	1	0	0.37	Benign	BRCA2
S158P	0	0.0347044	0	-4	-0.1	0.02249	0.9171	0.999816	0	0.003	-0.04	0	0	0	0.36	Benign	BRCA2
S158A	0	0.119604	-3	-10	0.19	0.04846	0.884	0.999991	0	0	-0.07	0	-1	1	0.37	Benign	BRCA2
S158L	0	0.17064	-1	-10	0.24	0.02083	0.9026	0.999187	0	0	0.55	0	0	1	0.98	Benign	BRCA2
V159M	0	0.846788	0	3	-0.11	0.18517	0.9279	1	0	0	-0.27	0	1	1	0.76	Benign	BRCA2
V159L	0	0.802364	1	10	-0.15	0.15877	0.6949	0.999714	0	0	-1.02	0	1	1	0.76	Benign	BRCA2
V159E	0	0.760827	-2	-8	0.2	0.20427	0.8995	0.999975	0	0	-0.13	0	-1	1	1.51	Benign	BRCA2
V159A	0	0.12264	-2	-7	0.2	0.06628	0.8992	0.999999	0	0	-0.1	0	-1	1	1.01	Benign	BRCA2
V159G	0	0.134041	1	5	-0.57	0.18105	0.9051	0.918972	0	0	-0.09	0	-1	-2	1.77	Benign	BRCA2
V160I	0	0.0227132	-1	-4	0.09	0.02231	0.9168	1	0	0	0.06	0	0	1	0.11	Benign	BRCA2
V160L	0	0.0208397	1	10	-0.15	0.0218	0.9125	1	0	0	-1.02	0	1	1	0.51	Benign	BRCA2
V160E	0	0.662737	-2	-8	0.2	0.18646	0.8654	1	0	0	-0.13	0	-1	1	1.34	Benign	BRCA2
V160A	0	0.0920235	-2	-7	0.2	0.0774	0.9102	1	0	0	-0.1	0	-1	1	0.78	Benign	BRCA2
V160G	0	0.537036	1	5	-0.57	0.16504	0.8602	0.999999	0	0	-0.09	0	-1	-2	1.55	Benign	BRCA2
C161S	0	0.699869	1	4	0.01	0.1523	0.9342	0.99063	0	0	-0.01	0	0	-1	1.82	Benign	BRCA2
C161R	0	0.922152	1	14	-0.19	0.20194	0.7178	0.996319	0	0	-1.03	0	1	0	2.35	Benign	BRCA2
C161G	0	0.650388	-2	-2	0.02	0.02561	0.882	0.982138	0	0	-0.74	0	0	2	2.35	Benign	BRCA2
C161Y	0	0.255681	3	24	-0.16	0.03758	0.854	0.993906	0	0	-0.98	0	2	-1	1.97	Benign	BRCA2
C161F	0	0.724844	-3	-11	0.22	0.14307	0.9966	0.985859	0	0	-0.26	0	-2	1	2.07	Benign	BRCA2
C161W	0	0.897878	1	2	0.02	0.18766	0.8928	0.964379	0	0	0.05	0	0	0	2.12	Benign	BRCA2
G162R	0	0.957218	2	22	-0.13	0.19538	1.0333	0.981572	0	0	-0.41	0	2	1	2.02	Benign	BRCA2
G162W	0	0.986001	1	2	0.02	0.19464	1.0455	0.98913	0	0	0.05	0	0	0	2.02	Benign	BRCA2
G162E	0	0.969537	-3	-11	0.22	0.19927	1.0371	0.993841	0	0	-0.26	0	-2	1	2.02	Benign	BRCA2
G162A	0	0.953562	-2	-5	-0.03	0.19074	1.0195	0.9842	0	0	-0.97	0	1	3	1.51	Benign	BRCA2
G162V	0	0.969537	2	8	0.04	0.19762	1.039	1	0	0	0.68	0	0	-2	2.27	Benign	BRCA2
S163R	0	0.932663	-1	-3	-0.02	0.19214	1.0247	0.969977	0	0	0.44	0	0	1	1.16	Benign	BRCA2
S163G	0	0.853926	1	5	-0.57	0.1836	0.9451	0.994242	0	0	-0.09	0	-1	-2	0.94	Benign	BRCA2
S163C	0	0.946397	-2	-19	0.1	0.1863	1.029	0.97528	0	0	0.14	0	-2	0	1.24	Benign	BRCA2
S163N	0	0.667102	0	2	-0.07	0.18427	0.8742	0.996806	0	0	-0.6	0	1	1	0.56	Benign	BRCA2
S163T	0	0.828333	2	5	-0.12	0.18338	1.0136	0.997171	0	0	0.05	0	1	0	0.71	Benign	BRCA2
S163I	0	0.968033	-1	-2	-0.02	0.19464	1.072	0.97397	0	0	0.09	0	0	1	1.46	Benign	BRCA2
L164M	0	0.97765	0	3	-0.11	0.18388	1.1222	0.867062	0	0	-0.27	0	1	1	0.5	Benign	BRCA2
L164V	0	0.92605	1	2	0.02	0.08464	1.1237	0.838154	0	0	0.05	0	0	0	0.76	Benign	BRCA2
L164S	0	0.98848	-1	-3	-0.02	0.19982	1.0666	0.723552	0	0	0.44	0	0	1	1.51	Benign	BRCA2
L164W	0	0.972862	3	24	-0.16	0.21109	1.087	0.823507	0	0	-0.98	0	2	-1	1.51	Benign	BRCA2
L164F	0	0.947045	-3	-6	0.2	0.1882	1.1138	0.573117	0	0	-0.08	0	-2	1	1.01	Benign	BRCA2
F165I	0	0.873632	-1	-7	-0.03	0.18577	0.9624	0.804303	0	0	0.36	0	0	1	1.17	Benign	BRCA2
F165L	0	0.887482	1	10	-0.15	0.13491	0.5347	0.819231	0	0	-1.02	0	1	1	1.15	Benign	BRCA2
F165V	0	0.861564	2	8	0.04	0.17732	0.9502	0.897695	0	0	0.68	0	0	-2	1.39	Benign	BRCA2
F165Y	0	0.84071	1	2	0.02	0.1847	1.0303	0.663339	0	0	0.05	0	0	0	0.63	Benign	BRCA2
F165S	0	0.977421	1	4	-0.12	0.20417	0.9197	0.941196	0	0	0.37	0	1	0	1.64	Benign	BRCA2
F165C	0	0.811008	-3	-10	0.19	0.05031	1.0241	0.96094	0	0	-0.07	0	-1	1	1.29	Benign	BRCA2
H166N	0	0.27381	1	6	-0.17	0.02427	0.8424	0.999741	0	0	0.04	0	0	-1	1.39	Benign	BRCA2
H166D	0	0.738443	-3	-7	0.4	0.1618	0.8227	0.999124	0	0	0.25	0	-3	0	1.79	Benign	BRCA2
H166Y	0	0.200842	3	24	-0.16	0.18234	0.9336	0.999675	0	0.792	-0.98	0	2	-1	0.75	Benign	BRCA2
H166P	0	0.67842	1	4	0.01	0.20078	0.8566	0.999431	0	0	-0.01	0	0	-1	1.97	Benign	BRCA2
H166R	0	0.763234	2	22	-0.13	0.17397	0.8326	0.999865	0	0	-0.41	0	2	1	1.58	Benign	BRCA2
H166L	0	0.428632	1	10	-0.15	0.18577	0.9961	0.99938	0	0	-1.02	0	1	1	2.01	Benign	BRCA2
H166Q	0	0.633272	0	2	-0.18	0.17663	0.8585	0.998679	0	0	0.18	0	0	0	1.51	Benign	BRCA2
T167P	0	0.817024	0	-4	-0.1	0.47607	0.9676	1	0	0	-0.04	0	0	0	0.62	Benign	BRCA2
T167A	0	0.772535	-3	-9	0.32	0.34622	0.9662	1	0	0	-0.4	0	-1	2	0.46	Benign	BRCA2
T167S	0	0.805231	2	6	-0.09	0.33359	0.8018	1	0	0	0.62	0	0	-2	0.39	Benign	BRCA2
T167K	0	0.45515	0	2	-0.07	0.35179	0.598	1	0	0	-0.6	0	1	1	0.54	Benign	BRCA2
T167R	0	0.411707	1	4	0.01	0.14847	0.6955	1	0	0	-0.01	0	0	-1	0.57	Benign	BRCA2
T167I	0	0.44597	-1	2	-0.03	0.21496	0.8211	1	0	0	0.61	0	-1	0	0.42	Benign	BRCA2
P168T	0	0.329508	3	7	0.28	0.19233	1.126	0.991045	0	0.999	0.3	0	2	0	2.02	Benign	BRCA2
P168A	0	0.965398	-2	-7	-0.03	0.18624	1.1348	0.987032	0	0.999	0.11	0	-3	0	2.02	Benign	BRCA2
P168S	0	0.976582	1	14	-0.19	0.18796	1.1292	0.991463	0	0	-1.03	0	1	0	2.02	Benign	BRCA2
P168Q	0	0.988193	1	14	-0.19	0.18441	1.1226	0.992846	0	0	-1.03	0	1	0	2.02	Benign	BRCA2
P168R	0	0.98606	0	2	-0.18	0.18995	1.1355	0.996093	0	0	0.18	0	0	0	2.27	Benign	BRCA2
P168L	0	0.992039	0	5	-0.12	0.18835	1.1355	0.999985	0	0	-0.66	0	0	0	2.52	Benign	BRCA2
K169Q	0	0.645346	2	19	-0.21	0.07242	1.0968	0.999529	0	0.067	-1.04	1.24	1	-1	0.72	Benign	BRCA2
K169E	0	0.886439	-2	-4	0.32	0.12758	1.0544	0.999208	0	0.228	0.39	1.24	-1	2	0.83	Benign	BRCA2
K169T	0	0.878347	2	6	-0.09	0.17299	1.075	0.998501	0	0	0.62	0	0	-2	1.34	Benign	BRCA2
K169R	0	0.0632581	0	2	-0.18	0.0248	0.9768	0.999768	0	0.013	0.18	1.24	0	0	0.61	Benign	BRCA2
K169M	0	0.939993	-1	-10	0.24	0.19515	1.08	0.996851	0	0	0.55	0	0	1	1.31	Benign	BRCA2
K169N	0	0.886633	0	3	-0.11	0.17223	1.0821	0.999904	0	0	-0.27	0	1	1	1.1	Benign	BRCA2
F170I	0	0.116423	-1	-7	-0.03	0.02864	0.8719	1	0	0	0.36	0	0	1	0.01	Benign	BRCA2
F170L	0	0.0249495	1	10	-0.15	0.02056	0.9593	0.999999	0	0	-1.02	0	1	1	0.31	Benign	BRCA2
F170V	0	0.303393	2	8	0.04	0.02796	0.8718	0.999999	0	0	0.68	0	0	-2	0.26	Benign	BRCA2
F170Y	0	0.269162	1	2	0.02	0.06117	0.7539	1	0	0	0.05	0	0	0	0.36	Benign	BRCA2
F170S	0	0.274046	1	4	-0.12	0.0718	0.7837	0.999999	0	0	0.37	0	1	0	0.87	Benign	BRCA2
F170C	0	0.519543	-3	-10	0.19	0.14547	0.7511	0.999999	0	0	-0.07	0	-1	1	0.71	Benign	BRCA2
V171M	0	0.0262079	0	3	-0.11	0.02143	0.9651	1	0	0	-0.27	0	1	1	0.02	Benign	BRCA2
V171L	0	0.0166694	1	10	-0.15	0.0199	0.9546	1	0	0	-1.02	0	1	1	0.16	Benign	BRCA2
V171E	0	0.129914	-2	-8	0.2	0.11512	0.8969	1	0	0	-0.13	0	-1	1	0.76	Benign	BRCA2
V171A	0	0.0214506	-2	-7	0.2	0.03718	0.9262	1	0	0	-0.1	0	-1	1	0.58	Benign	BRCA2
V171G	0	0.232885	1	5	-0.57	0.08142	0.9019	1	0	0	-0.09	0	-1	-2	1.13	Benign	BRCA2
K172Q	0	0.7448	2	19	-0.21	0.1901	0.98	0.99995	0	0	-1.04	0	1	-1	0.75	Benign	BRCA2
K172E	0	0.645479	-2	-4	0.32	0.20266	0.9184	0.999916	0	0	0.39	0	-1	2	0.64	Benign	BRCA2
K172T	0	0.882589	2	6	-0.09	0.19496	0.9484	0.989327	0	0	0.62	0	0	-2	1.14	Benign	BRCA2
K172R	0	0.820956	0	2	-0.18	0.17918	1.0085	0.998267	0	0	0.18	0	0	0	0.62	Benign	BRCA2
K172M	0	0.898485	-1	-10	0.24	0.20085	1.0489	0.976344	0	0	0.55	0	0	1	1.17	Benign	BRCA2
K172N	0	0.900264	0	3	-0.11	0.19416	0.9387	1	0	0	-0.27	0	1	1	0.99	Benign	BRCA2
G173S	0	0.897543	1	4	-0.12	0.1467	1.0181	0.680217	0	0	0.37	0	1	0	1.15	Benign	BRCA2
G173R	0	0.882457	2	22	-0.13	0.19314	0.9703	0.510136	0	0	-0.41	0	2	1	1.55	Benign	BRCA2
G173C	0	0.919913	-3	-10	0.19	0.18984	0.8977	0.651874	0	0	-0.07	0	-1	1	1.68	Benign	BRCA2
G173D	0	0.839575	-3	-7	0.4	0.19568	1.004	0.932637	0	0	0.25	0	-3	0	1.3	Benign	BRCA2
G173A	0	0.599459	-2	-5	-0.03	0.17771	0.9007	0.98068	0	0	-0.97	0	1	3	1.14	Benign	BRCA2
G173V	0	0.369123	2	8	0.04	0.19542	0.7774	0.999102	0	0	0.68	0	0	-2	1.47	Benign	BRCA2
R174S	0	0.150309	1	15	-0.03	0.07864	0.936	0.9998	0	0	-0.94	0	1	0	0.31	Benign	BRCA2
R174G	0	0.0694468	1	5	-0.57	0.06219	0.9296	0.999807	0	0	-0.09	0	-1	-2	0.28	Benign	BRCA2
R174C	0	0.302166	-3	-10	0.19	0.15155	0.8617	0.942538	0	0.335	-0.07	0	-1	1	0.42	Benign	BRCA2
R174H	0	0.0546989	-2	-12	-0.08	0.1161	0.9322	0.99985	0	0	-0.22	0	0	2	0.22	Benign	BRCA2
R174P	0	0.19904	0	3	0.01	0.10726	0.9155	0.999584	0	0	-0.22	0	0	0	0.41	Benign	BRCA2
R174L	0	0.032065	-1	-1	0.08	0.0615	0.9371	0.999608	0	0	-0.29	0	0	1	0.28	Benign	BRCA2
Q175K	0	0.797309	-2	2	0.1	0.12377	0.8736	0.994021	0	0	0.1	0	-2	0	0.89	Benign	BRCA2
Q175E	0	0.297682	-3	-6	0.2	0.03304	0.8539	0.997195	0	0	-0.08	0	-2	1	0.64	Benign	BRCA2
Q175P	0	0.628715	0	3	0.01	0.18504	0.8995	0.900477	0	0	-0.22	0	0	0	1.06	Benign	BRCA2
Q175R	0	0.810376	1	4	-0.12	0.1614	0.8661	0.994129	0	0	0.37	0	1	0	0.9	Benign	BRCA2
Q175L	0	0.882457	-1	-1	0.08	0.16471	1.014	0.921012	0	0	-0.29	0	0	1	1.13	Benign	BRCA2
Q175H	0	0.840029	-2	-12	-0.08	0.17672	1.0088	0.970185	0	0	-0.22	0	0	2	0.95	Benign	BRCA2
T176P	0	0.982641	0	-4	-0.1	0.24371	0.7304	0.999919	0	0	-0.04	0	0	0	0.99	Benign	BRCA2
T176A	0	0.97058	-3	-9	0.32	0.0931	0.7304	0.999587	0	0	-0.4	0	-1	2	0.82	Benign	BRCA2
T176S	0	0.973552	2	6	-0.09	0.08234	0.6212	0.99924	0	0	0.62	0	0	-2	0.66	Benign	BRCA2
T176K	0	0.0727119	0	2	-0.07	0.11002	0.3401	0.999998	0	0	-0.6	0	1	1	0.5	Benign	BRCA2
T176R	0	0.301999	1	4	0.01	0.1044	0.1149	0.999999	0	0	-0.01	0	0	-1	0.17	Benign	BRCA2
T176I	0	0.960902	-1	-2	-0.02	0.19038	1.0821	0.831301	0	0	0.09	0	0	1	1.51	Benign	BRCA2
P177T	0	0.920332	3	7	0.28	0.14537	1.0654	0.621534	0	0	0.3	0	2	0	1.57	Benign	BRCA2
P177A	0	0.811485	-2	-7	-0.03	0.07301	0.9428	0.521705	0	0	0.11	0	-3	0	1.57	Benign	BRCA2
P177S	0	0.879472	1	14	-0.19	0.11331	0.9746	0.624665	0	0	-1.03	0	1	0	1.5	Benign	BRCA2
P177Q	0	0.2336	1	14	-0.19	0.02381	1.0116	0.524923	0	0	-1.03	0	1	0	1.33	Benign	BRCA2
P177R	0	0.354227	0	2	-0.18	0.02708	0.8887	0.653343	0	0	0.18	0	0	0	1.71	Benign	BRCA2
P177L	0	0.810842	0	5	-0.12	0.06652	0.9541	0.99793	0	0	-0.66	0	0	0	2.05	Benign	BRCA2
K178Q	0	0.897645	2	19	-0.21	0.17525	1.0787	0.580511	0	0	-1.04	0	1	-1	0.96	Benign	BRCA2
K178E	0	0.924793	-2	-4	0.32	0.15735	1.0417	0.699283	0	0	0.39	0	-1	2	0.98	Benign	BRCA2
K178T	0	0.90914	2	6	-0.09	0.16579	1.0346	0.619701	0	0	0.62	0	0	-2	1.46	Benign	BRCA2
K178R	0	0.51759	0	2	-0.18	0.03503	0.9904	0.798665	0	0	0.18	0	0	0	0.66	Benign	BRCA2
K178I	0	0.938684	-2	-8	-0.02	0.21002	1.0058	0.740022	0	0	-0.02	0	0	2	1.97	Benign	BRCA2
K178N	0	0.923101	0	3	-0.11	0.03981	1.0265	0.914731	0	0	-0.27	0	1	1	1.21	Benign	BRCA2
H179N	0	0.793309	1	6	-0.17	0.08083	0.9332	0.998949	0	0	0.04	0	0	-1	1.22	Benign	BRCA2
H179D	0	0.841452	-3	-7	0.4	0.12125	0.9444	0.996589	0	0	0.25	0	-3	0	1.58	Benign	BRCA2
H179Y	0	0.858329	3	24	-0.16	0.15236	0.7268	0.998778	0	0	-0.98	0	2	-1	1.15	Benign	BRCA2
H179P	0	0.309985	1	4	0.01	0.16587	0.8228	0.999884	0	0	-0.01	0	0	-1	1.35	Benign	BRCA2
H179R	0	0.0121907	2	22	-0.13	0.02126	0.9344	0.99997	0	0	-0.41	0	2	1	1.26	Benign	BRCA2
H179L	0	0.445352	1	10	-0.15	0.08505	0.8632	0.999874	0	0	-1.02	0	1	1	2.03	Benign	BRCA2
H179Q	0	0.347959	0	2	-0.18	0.07949	0.8013	0.99971	0	0	0.18	0	0	0	1.32	Benign	BRCA2
I180L	0	0.907813	1	10	-0.15	0.10211	1.0648	0.888748	0	0	-1.02	0	1	1	0.28	Benign	BRCA2
I180V	0	0.784668	2	8	0.04	0.19087	1.0483	0.749585	0	0	0.68	0	0	-2	0.14	Benign	BRCA2
I180F	0	0.943065	-2	-4	0.32	0.36087	1.0812	0.998662	0	0	0.39	0	-1	2	0.56	Benign	BRCA2
I180N	0	0.988554	-1	-6	-0.09	0.52497	0.6082	0.99081	0	0	-0.21	0	0	1	0.99	Benign	BRCA2
I180T	0	0.982311	2	5	-0.27	0.43254	1.0812	0.972069	0	0	-0.12	0	0	-1	0.71	Benign	BRCA2
I180S	0	0.987312	-1	-3	-0.02	0.45833	0.6082	0.993064	0	0	0.44	0	0	1	0.85	Benign	BRCA2
I180M	0	0.975846	1	6	-0.17	0.41509	0.7973	1	0	0	0.04	0	0	-1	0.42	Benign	BRCA2
S181T	0	0.881223	2	5	-0.12	0.17239	1.0567	0.918544	0	0	0.05	0	1	0	0.73	Benign	BRCA2
S181P	0	0.920689	0	-4	-0.1	0.04975	1.0794	0.642757	0	0	-0.04	0	0	0	1.15	Benign	BRCA2
S181A	0	0.874973	-3	-10	0.19	0.14101	0.9959	0.974281	0	0	-0.07	0	-1	1	0.73	Benign	BRCA2
S181Y	0	0.968569	3	22	-0.02	0.19631	1.1099	0.690816	0	0	-0.82	0	1	0	1.48	Benign	BRCA2
S181C	0	0.856603	-2	-19	0.1	0.18381	1.1078	0.559913	0	0	0.14	0	-2	0	1.24	Benign	BRCA2
S181F	0	0.968569	-2	-8	0.2	0.18895	1.0997	0.792909	0	0	-0.13	0	-1	1	1.49	Benign	BRCA2
E182K	0	0.989736	2	3	-0.05	0.19233	1.1331	0.981151	0	0	-0.67	0	0	-2	1.01	Benign	BRCA2
E182Q	0	0.986564	0	2	-0.18	0.18678	1.1223	0.921072	0	0	0.18	0	0	0	0.76	Benign	BRCA2
E182A	0	0.979743	-2	-7	-0.03	0.18984	1.0774	0.888338	0	0	0.11	0	-3	0	1.51	Benign	BRCA2
E182G	0	0.982826	-3	0	0.16	0.19421	1.112	0.905295	0	0	-0.96	0	0	2	1.77	Benign	BRCA2
E182V	0	0.98544	2	8	0.04	0.19406	1.0854	0.949152	0	0	0.68	0	0	-2	1.77	Benign	BRCA2
E182D	0	0.948643	-2	-5	0.04	0.18279	1.1113	0.848004	0	0	0.25	0	-1	1	0.76	Benign	BRCA2
S183R	0	0.990859	-1	-3	-0.02	0.19214	1.193	0.991925	0	0	0.44	0	0	1	1.26	Benign	BRCA2
S183G	0	0.917659	1	5	-0.57	0.1836	1.1707	0.958494	0	0	-0.09	0	-1	-2	1.01	Benign	BRCA2
S183C	0	0.98848	-2	-19	0.1	0.1863	1.193	0.990156	0	0	0.14	0	-2	0	1.26	Benign	BRCA2
S183N	0	0.994531	0	2	-0.07	0.18427	1.1948	0.967863	0	0	-0.6	0	1	1	0.76	Benign	BRCA2
S183T	0	0.979766	2	5	-0.12	0.18338	1.1891	0.961349	0	0	0.05	0	1	0	0.76	Benign	BRCA2
S183I	0	0.996657	-1	2	-0.03	0.19464	1.2133	0.99575	0	0	0.61	0	-1	0	1.51	Benign	BRCA2
L184I	0	0.961017	-1	2	-0.03	0.19054	1.1464	0.838418	0	0	0.61	0	-1	0	0.5	Benign	BRCA2
L184V	0	0.940237	1	2	0.02	0.1876	1.133	0.742157	0	0	0.05	0	0	0	0.76	Benign	BRCA2
L184Q	0	0.992264	2	19	-0.21	0.18938	1.1445	0.942626	0	0	-1.04	0	1	-1	1.51	Benign	BRCA2
L184P	0	0.951832	0	3	0.01	0.21061	1.1934	0.999999	0	1	-0.22	0	0	0	1.77	Benign	BRCA2
L184R	0	0.992264	0	2	-0.18	0.20551	1.1519	0.951545	0	0	0.18	0	0	0	1.51	Benign	BRCA2
G185R	0	0.993246	2	22	-0.13	0.19538	1.0558	0.996731	0	0	-0.41	0	2	1	2.02	Benign	BRCA2
G185E	0	0.985474	-3	-11	0.22	0.19927	1.0117	0.986764	0	0	-0.26	0	-2	1	2.02	Benign	BRCA2
G185A	0	0.981136	-2	-5	-0.03	0.19074	1.0214	0.964251	0	0	-0.97	0	1	3	1.51	Benign	BRCA2
G185V	0	0.985474	2	8	0.04	0.19762	1.0238	0.999999	0	0	0.68	0	0	-2	2.27	Benign	BRCA2
A186T	0	0.96459	1	2	-0.08	0.18582	1.1867	0.554072	0	0	0.06	0	0	-1	0.78	Benign	BRCA2
A186P	0	0.962355	1	4	0.01	0.19894	1.1322	0.724202	0	0	-0.01	0	0	-1	1.09	Benign	BRCA2
A186S	0	0.95839	1	7	-0.14	0.18344	1.2127	0.754678	0	0	0.62	0	0	-1	0.7	Benign	BRCA2
A186D	0	0.953667	-2	-10	0.16	0.20674	1.133	0.621635	0	0	-0.36	0	-1	2	1.34	Benign	BRCA2
A186G	0	0.865684	-2	-2	0.02	0.18743	1.1339	0.883765	0	0	-0.74	0	0	2	0.95	Benign	BRCA2
A186V	0	0.890688	2	5	-0.12	0.18703	0.9383	0.871898	0	0	0.05	0	1	0	0.55	Benign	BRCA2
E187K	0	0.989016	2	3	-0.05	0.19233	1.1422	0.995162	0	0.997	-0.67	-1.79	0	-2	1.01	Benign	BRCA2
E187Q	0	0.993536	0	2	-0.18	0.18678	1.0577	0.978776	0	0	0.18	0	0	0	0.76	Benign	BRCA2
E187A	0	0.987379	-2	-7	-0.03	0.18984	1.1175	0.988616	0	0	0.11	0	-3	0	1.51	Benign	BRCA2
E187G	0	0.947269	-3	0	0.16	0.19421	1.1175	0.990507	0	0	-0.96	0	0	2	1.77	Benign	BRCA2
E187V	0	0.944356	2	8	0.04	0.19406	1.1215	0.995116	0	0	0.68	0	0	-2	1.77	Benign	BRCA2
E187D	0	0.945201	-2	-5	0.04	0.18279	1.1298	0.864456	0	0	0.25	0	-1	1	0.76	Benign	BRCA2
V188M	0	0.88574	0	3	-0.11	0.07097	0.9989	0.544906	0	0	-0.27	0	1	1	0.52	Benign	BRCA2
V188L	0	0.833533	1	10	-0.15	0.02628	1.0661	0.505336	0	0	-1.02	0	1	1	0.62	Benign	BRCA2
V188E	0	0.970163	-2	-8	0.2	0.19945	1.0623	0.940788	0	0	-0.13	0	-1	1	1.41	Benign	BRCA2
V188A	0	0.853534	-2	-7	0.2	0.13775	1.0682	0.538648	0	0	-0.1	0	-1	1	0.94	Benign	BRCA2
V188G	0	0.964482	1	5	-0.57	0.1882	1.0777	0.999981	0	0	-0.09	0	-1	-2	1.67	Benign	BRCA2
D189N	0	0.954295	-1	-10	0.24	0.41401	1.0563	1	0	0	0.55	0	0	1	0.62	Benign	BRCA2
D189H	0	0.967703	-2	-4	0.13	0.46634	1.0582	0.653085	0	0	0.4	0	-2	0	0.86	Benign	BRCA2
D189Y	0	0.980049	2	24	-0.13	0.47714	1.0582	0.798181	0	0	-0.31	0	2	0	1.13	Benign	BRCA2
D189A	0	0.938189	-5	-1	-0.07	0.41607	1.0506	1	0	0	-0.3	0	0	2	0.99	Benign	BRCA2
D189G	0	0.929644	-2	-2	0.02	0.46202	1.0506	1	0	0	-0.74	0	0	2	0.89	Benign	BRCA2
D189V	0	0.97285	2	8	0.04	0.4886	1.0529	0.999857	0	0	0.68	0	0	-2	1.13	Benign	BRCA2
D189E	0	0.139934	-3	-14	0.1	0.11207	0.1769	0.999217	0	0	-0.2	0	-2	1	0.43	Benign	BRCA2
P190T	0	0.845755	3	7	0.28	0.15289	1.0265	0.742222	0	0	0.3	0	2	0	1.63	Benign	BRCA2
P190A	0	0.845755	-2	-7	-0.03	0.11422	0.9928	0.649859	0	0	0.11	0	-3	0	1.63	Benign	BRCA2
P190S	0	0.239352	1	14	-0.19	0.02673	0.7556	0.751333	0	0	-1.03	0	1	0	1.52	Benign	BRCA2
P190H	0	0.97864	1	5	-0.57	0.18824	1.176	0.965647	0	0	-0.09	0	-1	-2	1.92	Benign	BRCA2
P190R	0	0.974201	0	2	-0.18	0.1748	1.1462	0.981836	0	0	0.18	0	0	0	1.92	Benign	BRCA2
P190L	0	0.979278	0	5	-0.12	0.16638	1.1465	0.999927	0	0	-0.66	0	0	0	2.18	Benign	BRCA2
D191N	0	0.988292	-1	-6	-0.09	0.18646	1.1066	0.915247	0	0	-0.21	0	0	1	1.26	Benign	BRCA2
D191H	0	0.988292	-2	-4	0.13	0.19496	1.1187	0.982406	0	0	0.4	0	-2	0	1.77	Benign	BRCA2
D191Y	0	0.993246	2	24	-0.13	0.19684	1.1596	0.991547	0	0	-0.31	0	2	0	2.27	Benign	BRCA2
D191A	0	0.971553	-2	-19	-0.02	0.19726	1.0724	0.928109	0	0	-0.98	0	0	2	2.02	Benign	BRCA2
D191G	0	0.980257	-1	-11	0.08	0.19995	1.0827	0.948168	0	0	-0.2	0	0	1	1.77	Benign	BRCA2
D191V	0	0.975313	2	8	0.04	0.20427	1.1418	0.999995	0	0	0.68	0	0	-2	2.27	Benign	BRCA2
D191E	0	0.867251	-3	-14	0.1	0.18441	0.896	0.990896	0	0	-0.2	0	-2	1	1.01	Benign	BRCA2
M192L	0	0.92917	0	-3	-0.27	0.18279	0.8844	0.895543	0	0	-0.06	0	-1	0	0.76	Benign	BRCA2
M192V	0	0.969541	1	2	0.02	0.1863	1.0468	0.902167	0	0	0.05	0	0	0	1.01	Benign	BRCA2
M192K	0	0.943365	-2	2	0.1	0.20798	1.116	0.997801	0	0	0.1	0	-2	0	1.51	Benign	BRCA2
M192T	0	0.969798	2	6	-0.09	0.19314	1.1027	0.983628	0	0.988	0.62	0	0	-2	1.51	Benign	BRCA2
M192R	0	0.943365	0	2	-0.18	0.20723	1.116	0.998266	0	0	0.18	0	0	0	1.51	Benign	BRCA2
M192I	0	0.986934	-1	2	-0.03	0.19062	1.0894	0.986241	0	0	0.61	0	-1	0	1.01	Benign	BRCA2
S193T	0	0.966971	2	5	-0.12	0.18338	1.1444	0.924991	0	0	0.05	0	1	0	0.76	Benign	BRCA2
S193P	0	0.990791	0	-4	-0.1	0.19762	1.193	0.987227	0	0	-0.04	0	0	0	1.26	Benign	BRCA2
S193A	0	0.961155	-3	-10	0.19	0.17918	1.0901	0.785904	0	0	-0.07	0	-1	1	0.76	Benign	BRCA2
S193Y	0	0.991198	3	22	-0.02	0.19884	1.2133	0.997201	0	0	-0.82	0	1	0	1.51	Benign	BRCA2
S193C	0	0.991198	-2	-19	0.1	0.1863	1.2133	0.995095	0	0	0.14	0	-2	0	1.26	Benign	BRCA2
S193F	0	0.991198	-2	-8	0.2	0.1914	1.2133	0.998365	0	0	-0.13	0	-1	1	1.51	Benign	BRCA2
W194R	0	0.996838	0	0	-0.01	0.21581	1.0932	0.994414	0	0	-0.01	0	0	0	3.53	Benign	BRCA2
W194G	0	0.989877	-2	-4	0.13	0.21549	1.1081	0.997945	0	0	0.4	0	-2	0	3.28	Benign	BRCA2
W194S	0	0.998416	2	6	-0.09	0.21079	1.1105	1	0	0	0.62	0	0	-2	3.53	Benign	BRCA2
W194L	0	0.997312	1	10	-0.15	0.21549	1.1105	0.998809	0	0	-1.02	0	1	1	3.28	Benign	BRCA2
W194C	0	0.998416	-2	-19	0.1	0.20959	1.0523	1	0	0	0.14	0	-2	0	3.28	Benign	BRCA2
S195T	0	0.715731	2	5	-0.12	0.18338	0.8425	0.99834	0	0	0.05	0	1	0	0.47	Benign	BRCA2
S195P	0	0.947549	0	-4	-0.1	0.19762	1.0569	0.989684	0	0	-0.04	0	0	0	1.14	Benign	BRCA2
S195A	0	0.850774	-3	-10	0.19	0.17918	0.9649	0.999505	0	0	-0.07	0	-1	1	0.68	Benign	BRCA2
S195L	0	0.978618	-1	-10	0.24	0.1823	1.1657	0.866387	0	0	0.55	0	0	1	1.35	Benign	BRCA2
S196R	0	0.99433	-1	-3	-0.02	0.19214	1.1924	0.992464	0	0	0.44	0	0	1	1.26	Benign	BRCA2
S196G	0	0.978149	1	5	-0.57	0.1836	1.1702	0.964015	0	0	-0.09	0	-1	-2	1.01	Benign	BRCA2
S196C	0	0.993298	-2	-19	0.1	0.1863	1.193	0.990812	0	0	0.14	0	-2	0	1.26	Benign	BRCA2
S196N	0	0.994531	0	2	-0.07	0.18427	1.1952	0.969066	0	0.997	-0.6	0	1	1	0.76	Benign	BRCA2
S196T	0	0.987824	2	5	-0.12	0.18338	1.1895	0.963854	0	0	0.05	0	1	0	0.76	Benign	BRCA2
S196I	0	0.992482	-1	2	-0.03	0.19464	1.2133	0.996035	0	0.999	0.61	0	-1	0	1.51	Benign	BRCA2
S197T	0	0.972146	2	5	-0.12	0.18338	1.1448	0.924991	0	0	0.05	0	1	0	0.76	Benign	BRCA2
S197P	0	0.992264	0	-4	-0.1	0.19762	1.193	0.987227	0	0	-0.04	0	0	0	1.26	Benign	BRCA2
S197A	0	0.96721	-3	-10	0.19	0.17918	1.09	0.785904	0	0	-0.07	0	-1	1	0.76	Benign	BRCA2
S197Y	0	0.992606	3	22	-0.02	0.19884	1.2133	0.997201	0	0	-0.82	0	1	0	1.51	Benign	BRCA2
S197C	0	0.992606	-2	-19	0.1	0.1863	1.2133	0.995095	0	0	0.14	0	-2	0	1.26	Benign	BRCA2
S197F	0	0.992606	-2	-8	0.2	0.1914	1.2133	0.998467	0	0	-0.13	0	-1	1	1.51	Benign	BRCA2
L198I	0	0.964972	-1	2	-0.03	0.19054	1.143	0.796517	0	0	0.61	0	-1	0	0.5	Benign	BRCA2
L198V	0	0.956154	1	2	0.02	0.1876	1.1606	0.684681	0	0	0.05	0	0	0	0.76	Benign	BRCA2
L198S	0	0.980595	-1	-3	-0.02	0.20237	1.1221	0.86244	0	0	0.44	0	0	1	1.51	Benign	BRCA2
L198F	0	0.979819	-3	-6	0.2	0.19074	1.0499	0.738563	0	0	-0.08	0	-2	1	1.01	Benign	BRCA2
A199T	0	0.994389	1	2	-0.08	0.18582	1.1792	0.996894	0	0.999	0.06	0	0	-1	1.01	Benign	BRCA2
A199P	0	0.985725	1	4	0.01	0.19894	1.1753	0.99914	0	0.999	-0.01	0	0	-1	1.26	Benign	BRCA2
A199S	0	0.986156	1	7	-0.14	0.18344	1.1633	0.993098	0	0	0.62	0	0	-1	0.76	Benign	BRCA2
A199D	0	0.991588	-2	-10	0.16	0.20674	1.1828	0.99944	0	0	-0.36	0	-1	2	1.51	Benign	BRCA2
A199G	0	0.97828	-2	-2	0.02	0.18743	1.1623	0.996882	0	0	-0.74	0	0	2	1.01	Benign	BRCA2
A199V	0	0.987625	2	5	-0.12	0.18703	1.1792	0.99784	0	0	0.05	0	1	0	1.01	Benign	BRCA2
T200P	0	0.992374	2	19	-0.21	0.19905	1.1976	0.99467	0	0	-1.04	0	1	-1	1.51	Benign	BRCA2
T200A	0	0.983067	-2	-6	0.03	0.1864	1.1825	0.970359	0	0	-0.15	0	-1	1	1.26	Benign	BRCA2
T200S	0	0.975189	2	6	-0.09	0.18274	1.1319	0.925133	0	0	0.62	0	0	-2	1.01	Benign	BRCA2
T200K	0	0.991588	0	-3	-0.27	0.19556	1.2229	0.997916	0	0	-0.06	0	-1	0	1.51	Benign	BRCA2
T200R	0	0.991588	0	0	-0.01	0.19297	1.2229	0.998663	0	0	-0.01	0	0	0	1.51	Benign	BRCA2
T200I	0	0.965116	-1	-2	-0.02	0.19038	1.2229	0.996053	0	0	0.09	0	0	1	1.51	Benign	BRCA2
P201T	0	0.956694	3	7	0.28	0.19233	1.1233	0.998443	0	0	0.3	0	2	0	2.02	Benign	BRCA2
P201A	0	0.949163	-2	-7	-0.03	0.18624	1.128	0.997309	0	0	0.11	0	-3	0	2.02	Benign	BRCA2
P201S	0	0.956694	1	14	-0.19	0.18796	1.128	0.998449	0	0	-1.03	0	1	0	2.02	Benign	BRCA2
P201Q	0	0.956694	1	14	-0.19	0.18441	1.128	0.998767	0	0	-1.03	0	1	0	2.02	Benign	BRCA2
P201R	0	0.956694	0	2	-0.18	0.18995	1.1233	0.999354	0	0	0.18	0	0	0	2.27	Benign	BRCA2
P201L	0	0.976254	0	5	-0.12	0.18835	1.1233	0.999997	0	0	-0.66	0	0	0	2.52	Benign	BRCA2
P202T	0	0.956694	3	7	0.28	0.19233	1.1233	0.998372	0	0	0.3	0	2	0	2.02	Benign	BRCA2
P202A	0	0.949163	-2	-7	-0.03	0.18624	1.128	0.997586	0	0	0.11	0	-3	0	2.02	Benign	BRCA2
P202S	0	0.956694	1	14	-0.19	0.18796	1.128	0.998449	0	0	-1.03	0	1	0	2.02	Benign	BRCA2
P202H	0	0.956694	1	5	-0.57	0.19387	1.1233	0.998616	0	0	-0.09	0	-1	-2	2.27	Benign	BRCA2
P202R	0	0.956694	0	2	-0.18	0.18995	1.128	0.99928	0	0	0.18	0	0	0	2.27	Benign	BRCA2
P202L	0	0.976254	0	5	-0.12	0.18835	1.1233	0.999997	0	0	-0.66	0	0	0	2.52	Benign	BRCA2
T203P	0	0.90424	2	19	-0.21	0.19905	0.7418	0.828971	0	0	-1.04	0	1	-1	1.5	Benign	BRCA2
T203A	0	0.8572	-2	-6	0.03	0.1864	0.8539	0.52432	0	0	-0.15	0	-1	1	1.25	Benign	BRCA2
T203S	0	0.795232	2	6	-0.09	0.18274	0.9867	0.757024	0	0	0.62	0	0	-2	0.99	Benign	BRCA2
T203N	0	0.772288	0	-4	-0.04	0.19303	0.6946	0.963771	0	0	-0.09	0	-1	-1	1.25	Benign	BRCA2
T203I	0	0.903929	-1	-2	-0.02	0.19038	0.7614	0.963846	0	0	0.09	0	0	1	1.5	Benign	BRCA2
L204I	0	0.943853	-1	2	-0.03	0.19054	1.1125	0.728273	0	0	0.61	0	-1	0	0.5	Benign	BRCA2
L204V	0	0.0842697	2	8	0.04	0.09179	1.0291	1	0	0	0.68	0	0	-2	0.2	Benign	BRCA2
L204F	0	0.10444	-2	-2	0.02	0.13456	0.9623	1	0	0.315	-0.74	0	0	2	0.41	Benign	BRCA2
L204H	0	0.900232	-2	-4	0.13	0.19889	0.9772	0.775296	0	0	0.4	0	-2	0	1.77	Benign	BRCA2
L204P	0	0.95605	0	3	0.01	0.21061	0.9581	0.999996	0	0	-0.22	0	0	0	1.77	Benign	BRCA2
L204R	0	0.9626	0	2	-0.18	0.20551	0.9598	0.859584	0	0	0.18	0	0	0	1.51	Benign	BRCA2
S205R	0	0.840948	-1	-3	-0.02	0.18802	0.9548	0.995659	0	0	0.44	0	0	1	1.24	Benign	BRCA2
S205G	0	0.212595	1	5	-0.57	0.02595	0.8986	0.999152	0	0	-0.09	0	-1	-2	0.93	Benign	BRCA2
S205C	0	0.793086	-2	-19	0.1	0.18288	0.9561	0.996443	0	0	0.14	0	-2	0	1.24	Benign	BRCA2
S205N	0	0.79413	0	2	-0.07	0.17145	1.0307	0.999443	0	0	-0.6	0	1	1	0.73	Benign	BRCA2
S205T	0	0.774401	2	5	-0.12	0.16849	0.9847	0.999526	0	0	0.05	0	1	0	0.75	Benign	BRCA2
S205I	0	0.939362	-1	2	-0.03	0.19054	1.0128	0.995549	0	0	0.61	0	-1	0	1.5	Benign	BRCA2
S206T	0	0.804804	2	5	-0.12	0.15646	0.8694	0.998706	0	0	0.05	0	1	0	0.76	Benign	BRCA2
S206P	0	0.873139	0	-4	-0.1	0.19127	0.8646	0.991409	0	0	-0.04	0	0	0	1.26	Benign	BRCA2
S206A	0	0.39014	-3	-10	0.19	0.03065	0.8964	0.999614	0	0	-0.07	0	-1	1	0.76	Benign	BRCA2
S206Y	0	0.88176	3	22	-0.02	0.19532	0.9847	0.975098	0	0	-0.82	0	1	0	1.51	Benign	BRCA2
S206C	0	0.88176	-2	-19	0.1	0.18288	0.9552	0.985166	0	0	0.14	0	-2	0	1.26	Benign	BRCA2
S206F	0	0.88176	-2	-8	0.2	0.18802	0.9836	0.955391	0	0	-0.13	0	-1	1	1.51	Benign	BRCA2
T207P	0	0.985635	2	19	-0.21	0.19905	1.1902	0.995111	0	0	-1.04	0	1	-1	1.51	Benign	BRCA2
T207A	1	0.902181	-2	-6	0.03	0.1864	1.1775	0.975502	0	0.997	-0.15	0	-1	1	1.26	Benign	BRCA2
T207S	0	0.945988	2	6	-0.09	0.18274	1.1105	0.930927	0	0	0.62	0	0	-2	1.01	Benign	BRCA2
T207N	0	0.940636	0	-4	-0.04	0.19303	1.2144	0.996519	0	0	-0.09	0	-1	-1	1.26	Benign	BRCA2
T207I	1	0.653412	-1	-2	-0.02	0.19038	1.2144	0.996676	0	0.999	0.09	0	0	1	1.51	Benign	BRCA2
V208M	0	0.924397	0	3	-0.11	0.08464	1.1253	0.990904	0	0	-0.27	0	1	1	0.76	Benign	BRCA2
V208L	0	0.865793	1	10	-0.15	0.08415	1.1253	0.989356	0	0	-1.02	0	1	1	0.76	Benign	BRCA2
V208E	0	0.931076	-2	-8	0.2	0.20231	1.0961	0.998982	0	0	-0.13	0	-1	1	1.51	Benign	BRCA2
V208A	0	0.925103	-2	-7	0.2	0.15002	1.0893	0.979347	0	0	-0.1	0	-1	1	1.01	Benign	BRCA2
V208G	0	0.31959	1	5	-0.57	0.19104	1.0961	1	0	0.917	-0.09	0	-1	-2	1.77	Benign	BRCA2
L209I	0	0.841007	-1	2	-0.03	0.11074	0.859	0.974842	0	0	0.61	0	-1	0	0.5	Benign	BRCA2
L209V	0	0.811874	1	2	0.02	0.15057	1.0469	0.954041	0	0	0.05	0	0	0	0.76	Benign	BRCA2
L209F	0	0.877696	-3	-6	0.2	0.18725	0.9339	0.984945	0	0	-0.08	0	-2	1	0.96	Benign	BRCA2
L209H	0	0.867611	-2	-4	0.13	0.19726	1.0392	0.621241	0	0	0.4	0	-2	0	1.77	Benign	BRCA2
L209P	0	0.949819	0	3	0.01	0.20903	0.974	0.999991	0	0	-0.22	0	0	0	1.75	Benign	BRCA2
L209R	0	0.949819	0	2	-0.18	0.20385	0.9993	0.743382	0	0	0.18	0	0	0	1.51	Benign	BRCA2
I210L	0	0.331158	0	-3	-0.27	0.02667	0.923	0.572686	0	0	-0.06	0	-1	0	0.4	Benign	BRCA2
I210V	0	0.736999	2	8	0.04	0.1159	0.7016	0.886306	0	0	0.68	0	0	-2	0.25	Benign	BRCA2
I210K	0	0.819988	-2	2	0.1	0.20903	1.0278	0.999992	0	0	0.1	0	-2	0	1.67	Benign	BRCA2
I210T	0	0.913504	2	5	-0.27	0.1882	1.0101	0.977224	0	0	-0.12	0	0	-1	1.11	Benign	BRCA2
I210R	0	0.895827	2	22	-0.13	0.21061	1.0309	0.99999	0	0	-0.41	0	2	1	1.67	Benign	BRCA2
I210M	0	0.779262	1	10	-0.15	0.17923	0.9685	0.781289	0	0	-1.02	0	1	1	0.68	Benign	BRCA2
V211I	0	0.915197	-1	-4	0.09	0.10381	0.8325	0.974956	0	0	0.06	0	0	1	0.25	Benign	BRCA2
V211L	0	0.895209	1	10	-0.15	0.07824	0.8582	0.917411	0	0	-1.02	0	1	1	0.64	Benign	BRCA2
V211F	0	0.936585	-2	-8	0.2	0.18812	0.8879	0.50738	0	0	-0.13	0	-1	1	1.08	Benign	BRCA2
V211D	0	0.786651	-3	-3	0.28	0.18684	0.6065	0.963289	0	0	-0.02	0	-4	-2	1.33	Benign	BRCA2
V211A	0	0.0343611	-2	-7	0.2	0.0227	0.9472	0.999366	0	0	-0.1	0	-1	1	0.53	Benign	BRCA2
V211G	0	0.668971	1	5	-0.57	0.1282	0.5945	0.975339	0	0	-0.09	0	-1	-2	1.34	Benign	BRCA2
R212G	0	0.886899	1	5	-0.57	0.102	1.0125	0.869451	0	0	-0.09	0	-1	-2	1.67	Benign	BRCA2
R212K	0	0.115776	-1	-5	-0.06	0.02119	0.9117	0.94488	0	0	-0.06	0	-2	-1	0.64	Benign	BRCA2
R212T	0	0.648004	2	5	-0.12	0.09054	0.9231	0.724412	0	0	0.05	0	1	0	1.41	Benign	BRCA2
R212I	0	0.800428	-1	2	-0.03	0.07856	0.7768	0.998991	0	0	0.61	0	-1	0	1.87	Benign	BRCA2
R212S	0	0.897192	1	15	-0.03	0.08243	0.84	0.698297	0	0	-0.94	0	1	0	1.41	Benign	BRCA2
N213H	0	0.402268	1	5	-0.57	0.07242	0.795	0.998874	0	0	-0.09	0	-1	-2	0.67	Benign	BRCA2
N213D	0	0.0316516	-3	-3	0.28	0.0203	0.9383	0.999449	0	0	-0.02	0	-4	-2	0.61	Benign	BRCA2
N213Y	0	0.565069	3	22	-0.02	0.0952	0.795	0.995522	0	0	-0.82	0	1	0	1.2	Benign	BRCA2
N213T	0	0.283502	3	7	0.28	0.02547	0.8968	0.999466	0	0	0.3	0	2	0	0.71	Benign	BRCA2
N213S	0	0.129201	0	3	0.01	0.01855	0.897	0.999818	0	0	-0.22	0	0	0	0.45	Benign	BRCA2
N213I	0	0.42853	-1	-11	0.08	0.05814	0.8474	0.998394	0	0	-0.2	0	0	1	1.26	Benign	BRCA2
N213K	0	0.527609	0	2	-0.07	0.02663	0.8937	0.998947	0	0	-0.6	0	1	1	0.72	Benign	BRCA2
E214K	0	0.863431	2	3	-0.05	0.1759	0.8544	0.973165	0	0	-0.67	0	0	-2	0.82	Benign	BRCA2
E214Q	0	0.663265	0	2	-0.18	0.1748	0.9339	0.993856	0	0	0.18	0	0	0	0.62	Benign	BRCA2
E214A	0	0.789077	-2	-7	-0.03	0.17355	0.8998	0.988313	0	0	0.11	0	-3	0	1.15	Benign	BRCA2
E214G	0	0.829069	-3	0	0.16	0.17771	0.7498	0.985991	0	0	-0.96	0	0	2	1.12	Benign	BRCA2
E214V	0	0.822381	2	8	0.04	0.18593	0.9798	0.973004	0	0	0.68	0	0	-2	1.47	Benign	BRCA2
E214D	0	0.419422	-2	-5	0.04	0.02427	0.9673	1	0	0	0.25	0	-1	1	0.44	Benign	BRCA2
E215K	0	0.120274	-1	-2	-0.02	0.14284	0.2872	1	0	0	0.09	0	0	1	1.02	Benign	BRCA2
E215Q	0	0.141152	2	19	-0.21	0.19022	0.2433	1	0	0	-1.04	0	1	-1	0.81	Benign	BRCA2
E215A	0	0.123677	-2	-19	-0.02	0.1359	0.0904	1	0	0	-0.98	0	0	2	0.68	Benign	BRCA2
E215G	0	0.0272956	-1	-11	0.08	0.10709	-0.977	1	0	0	-0.2	0	0	1	2.25	Benign	BRCA2
E215V	0	0.522823	2	8	0.04	0.27269	0.7545	1	0	0	0.68	0	0	-2	2.97	Benign	BRCA2
E215D	0	0.0466029	-2	-10	0.16	0.14815	-0.9737	1	0	0	-0.36	0	-1	2	0.47	Benign	BRCA2
A216T	0	0.0542411	1	2	-0.08	0.02516	0.8738	1	0	0	0.06	0	0	-1	0.67	Benign	BRCA2
A216P	0	0.617999	1	4	0.01	0.16773	0.8646	1	0	0	-0.01	0	0	-1	1.08	Benign	BRCA2
A216S	0	0.0415967	1	7	-0.14	0.02994	0.916	1	0	0	0.62	0	0	-1	0.63	Benign	BRCA2
A216E	0	0.158103	0	-2	-0.11	0.02186	0.9179	1	0	0	-0.78	0	0	1	1.08	Benign	BRCA2
A216G	0	0.320457	-2	-2	0.02	0.06489	0.8752	1	0	0	-0.74	0	0	2	0.93	Benign	BRCA2
A216V	0	0.0737248	2	5	-0.12	0.02537	0.9123	1	0	0	0.05	0	1	0	0.68	Benign	BRCA2
S217T	0	0.0352702	2	5	-0.12	0.08669	1.0692	1	0	0	0.05	0	1	0	0.27	Benign	BRCA2
S217P	0	0.0473983	0	-4	-0.1	0.02891	0.8728	1	0	0	-0.04	0	0	0	0.84	Benign	BRCA2
S217A	0	0.168588	-3	-10	0.19	0.023	0.8717	1	0	0	-0.07	0	-1	1	0.58	Benign	BRCA2
S217Y	0	0.432209	3	22	-0.02	0.18528	0.8411	1	0	0	-0.82	0	1	0	1.15	Benign	BRCA2
S217C	0	0.345089	-3	-7	0.4	0.33714	0.0428	1	0	0	0.25	0	-3	0	0.28	Benign	BRCA2
S217F	0	0.572035	-2	-8	0.2	0.17205	0.8484	1	0	0	-0.13	0	-1	1	1.28	Benign	BRCA2
E218K	0	0.174836	2	3	-0.05	0.0539	0.8792	1	0	0	-0.67	0	0	-2	0.65	Benign	BRCA2
E218Q	0	0.380344	0	2	-0.18	0.0891	0.8342	1	0	0	0.18	0	0	0	0.49	Benign	BRCA2
E218A	0	0.016468	-2	-7	-0.03	0.02011	0.9459	1	0	0	0.11	0	-3	0	0.81	Benign	BRCA2
E218G	0	0.065066	-3	0	0.16	0.0368	0.9267	1	0	0	-0.96	0	0	2	0.87	Benign	BRCA2
E218V	0	0.119368	2	8	0.04	0.04541	0.8657	1	0	0	0.68	0	0	-2	1.24	Benign	BRCA2
E218D	0	0.40614	-2	-5	0.04	0.03997	0.8012	1	0	0	0.25	0	-1	1	0.5	Benign	BRCA2
T219P	0	0.401205	2	19	-0.21	0.14248	0.9366	1	0	0	-1.04	0	1	-1	1.02	Benign	BRCA2
T219A	0	0.0259813	-2	-6	0.03	0.02001	0.933	1	0	0	-0.15	0	-1	1	0.5	Benign	BRCA2
T219S	0	0.042654	2	6	-0.09	0.04147	0.9223	1	0	0	0.62	0	0	-2	0.46	Benign	BRCA2
T219N	0	0.0290029	0	-4	-0.04	0.022	0.8944	1	0	0	-0.09	0	-1	-1	0.83	Benign	BRCA2
T219I	0	0.0462248	-1	-2	-0.02	0.02432	0.8911	1	0	0	0.09	0	0	1	0.92	Benign	BRCA2
V220I	0	0.031016	-1	-4	0.09	0.01888	0.9392	1	0	0	0.06	0	0	1	0.07	Benign	BRCA2
V220L	0	0.0256578	1	10	-0.15	0.01973	0.9392	1	0	0	-1.02	0	1	1	0.28	Benign	BRCA2
V220E	0	0.433129	-2	-8	0.2	0.1136	0.9137	1	0	0	-0.13	0	-1	1	1.03	Benign	BRCA2
V220A	0	0.0264417	-2	-7	0.2	0.02143	0.9018	1	0	0	-0.1	0	-1	1	0.64	Benign	BRCA2
V220G	0	0.162102	1	5	-0.57	0.05827	0.9098	1	0	0	-0.09	0	-1	-2	1.33	Benign	BRCA2
F221I	0	0.305483	-1	-7	-0.03	0.03758	0.8825	1	0	0	0.36	0	0	1	0.99	Benign	BRCA2
F221L	0	0.249211	1	10	-0.15	0.03674	0.8634	1	0	0.076	-1.02	0	1	1	0.99	Benign	BRCA2
F221V	0	0.229972	2	8	0.04	0.02262	0.8668	1	0	0	0.68	0	0	-2	1.11	Benign	BRCA2
F221Y	0	0.677678	1	2	0.02	0.1358	0.9321	1	0	0	0.05	0	0	0	0.52	Benign	BRCA2
F221S	0	0.160176	1	4	-0.12	0.02646	0.8834	1	0	0	0.37	0	1	0	1.24	Benign	BRCA2
F221C	0	0.687795	-3	-10	0.19	0.02516	0.9484	1	0	0	-0.07	0	-1	1	1.33	Benign	BRCA2
P222T	0	0.71726	3	7	0.28	0.04063	0.9564	0.992637	0	0	0.3	0	2	0	1.6	Benign	BRCA2
P222A	0	0.662517	-2	-7	-0.03	0.09121	0.8123	0.995241	0	0	0.11	0	-3	0	1.53	Benign	BRCA2
P222S	0	0.797476	1	14	-0.19	0.05439	0.9304	0.991764	0	0	-1.03	0	1	0	1.58	Benign	BRCA2
P222H	0	0.940306	1	5	-0.57	0.18484	0.9896	0.98662	0	0	-0.09	0	-1	-2	1.84	Benign	BRCA2
P222R	0	0.880342	0	2	-0.18	0.16638	0.9915	0.975541	0	0	0.18	0	0	0	1.82	Benign	BRCA2
P222L	0	0.91402	0	5	-0.12	0.13174	0.7264	0.869131	0	0	-0.66	0	0	0	2.02	Benign	BRCA2
H223N	0	0.0260918	1	6	-0.17	0.02001	0.9408	0.999986	0	0	0.04	0	0	-1	0.04	Benign	BRCA2
H223D	0	0.0253316	-3	-7	0.4	0.022	0.9272	0.999956	0	0	0.25	0	-3	0	0.27	Benign	BRCA2
H223Y	0	0.155821	3	24	-0.16	0.02436	0.909	0.999984	0	0	-0.98	0	2	-1	0.69	Benign	BRCA2
H223P	0	0.0760425	1	4	0.01	0.02288	0.9095	0.999913	0	0	-0.01	0	0	-1	0.82	Benign	BRCA2
H223R	0	0.0187208	2	22	-0.13	0.02077	0.9142	0.999982	0	0	-0.41	0	2	1	0.53	Benign	BRCA2
H223L	0	0.12726	1	10	-0.15	0.02115	0.9071	0.999905	0	0	-1.02	0	1	1	1.07	Benign	BRCA2
H223Q	0	0.0231	0	2	-0.18	0.01996	0.9426	0.999861	0	0	0.18	0	0	0	0.46	Benign	BRCA2
D224N	0	0.670272	-1	-6	-0.09	0.02056	1.0161	0.72451	0	0	-0.21	0	0	1	0.83	Benign	BRCA2
D224H	0	0.911469	-2	-4	0.13	0.17085	0.9814	0.686773	0	0	0.4	0	-2	0	1.43	Benign	BRCA2
D224Y	0	0.877782	2	24	-0.13	0.17994	0.9517	0.815776	0	0	-0.31	0	2	0	1.95	Benign	BRCA2
D224A	0	0.853235	-2	-19	-0.02	0.02237	1.0719	0.573096	0	0	-0.98	0	0	2	1.7	Benign	BRCA2
D224G	0	0.908961	-1	-11	0.08	0.07079	0.9675	0.523345	0	0	-0.2	0	0	1	1.33	Benign	BRCA2
D224V	0	0.93515	2	8	0.04	0.11461	0.9398	0.999907	0	0	0.68	0	0	-2	1.98	Benign	BRCA2
D224E	0	0.597408	-3	-14	0.1	0.02288	0.9731	0.976956	0	0	-0.2	0	-2	1	0.86	Benign	BRCA2
T225P	0	0.696695	2	19	-0.21	0.14248	0.9081	0.999797	0	0	-1.04	0	1	-1	1.25	Benign	BRCA2
T225A	0	0.145443	-2	-6	0.03	0.02212	0.9015	0.99996	0	0.02	-0.15	0	-1	1	0.97	Benign	BRCA2
T225S	0	0.066056	2	6	-0.09	0.02386	0.9219	0.999987	0	0	0.62	0	0	-2	0.59	Benign	BRCA2
T225N	0	0.516765	0	-4	-0.04	0.09014	0.8113	0.999495	0	0	-0.09	0	-1	-1	0.83	Benign	BRCA2
T225I	0	0.70306	-1	-2	-0.02	0.02283	0.868	0.999526	0	0	0.09	0	0	1	1.31	Benign	BRCA2
T226P	0	0.320382	2	19	-0.21	0.16784	0.8647	0.99973	0	0	-1.04	0	1	-1	0.78	Benign	BRCA2
T226A	0	0.0621734	-2	-6	0.03	0.02158	0.9015	0.99995	0	0.243	-0.15	0	-1	1	0.9	Benign	BRCA2
T226S	0	0.086204	2	6	-0.09	0.02294	0.9026	0.999982	0	0	0.62	0	0	-2	0.62	Benign	BRCA2
T226N	0	0.804379	0	-4	-0.04	0.12331	0.852	0.999552	0	0	-0.09	0	-1	-1	0.59	Benign	BRCA2
T226I	0	0.85116	-1	-2	-0.02	0.05956	0.8981	0.999531	0	0	0.09	0	0	1	1.2	Benign	BRCA2
A227T	0	0.0759993	1	2	-0.08	0.0203	0.9057	0.99306	0	0	0.06	0	0	-1	0.76	Benign	BRCA2
A227P	0	0.714229	1	4	0.01	0.12271	0.9165	0.976244	0	0	-0.01	0	0	-1	1.08	Benign	BRCA2
A227S	0	0.0792409	1	7	-0.14	0.02063	0.9002	0.997099	0	0	0.62	0	0	-1	0.63	Benign	BRCA2
A227D	0	0.507127	-2	-10	0.16	0.02381	0.9702	0.846363	0	0	-0.36	0	-1	2	1.28	Benign	BRCA2
A227G	0	0.375361	-2	-2	0.02	0.04312	0.9359	0.967293	0	0	-0.74	0	0	2	0.94	Benign	BRCA2
A227V	0	0.0951106	2	5	-0.12	0.02119	0.9424	0.958021	0	0	0.05	0	1	0	0.56	Benign	BRCA2
N228H	0	0.107127	1	5	-0.57	0.09008	0.9005	0.998695	0	0	-0.09	0	-1	-2	0.36	Benign	BRCA2
N228D	0	0.0666578	-3	-3	0.28	0.03802	0.9196	0.99938	0	0	-0.02	0	-4	-2	0.37	Benign	BRCA2
N228Y	0	0.14394	3	22	-0.02	0.04759	0.9208	0.994835	0	0	-0.82	0	1	0	0.27	Benign	BRCA2
N228T	0	0.0339368	3	7	0.28	0.023	0.9382	0.99978	0	0	0.3	0	2	0	0.03	Benign	BRCA2
N228S	0	0.0385364	0	3	0.01	0.02023	0.928	0.999925	0	0	-0.22	0	0	0	0.07	Benign	BRCA2
N228I	0	0.0365624	-1	-11	0.08	0.02108	0.9443	0.999338	0	0	-0.2	0	0	1	0.37	Benign	BRCA2
N228K	0	0.0502107	0	2	-0.07	0.02785	0.9497	0.999079	0	0	-0.6	0	1	1	0.33	Benign	BRCA2
V229M	0	0.0480406	0	3	-0.11	0.03848	0.8903	0.999886	0	0	-0.27	0	1	1	0.01	Benign	BRCA2
V229L	0	0.0170744	1	10	-0.15	0.01935	0.9716	0.999903	0	0	-1.02	0	1	1	0.34	Benign	BRCA2
V229E	0	0.254015	-2	-8	0.2	0.03076	0.8996	0.999247	0	0	-0.13	0	-1	1	1.08	Benign	BRCA2
V229A	0	0.0923187	-2	-7	0.2	0.02324	0.9034	0.999961	0	0	-0.1	0	-1	1	0.6	Benign	BRCA2
V229G	0	0.172768	1	5	-0.57	0.02796	0.9221	0.709655	0	0	-0.09	0	-1	-2	1.32	Benign	BRCA2
K230Q	0	0.206052	2	19	-0.21	0.17341	0.8439	0.999997	0	0	-1.04	0	1	-1	0.68	Benign	BRCA2
K230E	0	0.443164	-2	-4	0.32	0.16431	0.8583	0.999995	0	0	0.39	0	-1	2	0.8	Benign	BRCA2
K230T	0	0.645119	2	6	-0.09	0.14989	0.8825	0.999992	0	0	0.62	0	0	-2	1.35	Benign	BRCA2
K230R	0	0.537923	0	2	-0.18	0.1557	0.7834	0.999999	0	0	0.18	0	0	0	0.63	Benign	BRCA2
K230I	0	0.815503	-2	-8	-0.02	0.15812	0.9291	0.999986	0	0	-0.02	0	0	2	1.74	Benign	BRCA2
K230N	0	0.27433	0	3	-0.11	0.17741	0.8724	1	0	0	-0.27	0	1	1	1.08	Benign	BRCA2
S231R	0	0.053673	-1	-3	-0.02	0.022	0.9176	1	0	0	0.44	0	0	1	0.37	Benign	BRCA2
S231G	0	0.0272737	1	5	-0.57	0.04348	0.8963	1	0	0	-0.09	0	-1	-2	0.67	Benign	BRCA2
S231C	0	0.0329259	-2	-19	0.1	0.15627	0.8984	1	0	0	0.14	0	-2	0	0.96	Benign	BRCA2
S231N	0	0.0186247	0	2	-0.07	0.02011	0.9157	1	0	0	-0.6	0	1	1	0.12	Benign	BRCA2
S231T	0	0.0660339	2	5	-0.12	0.05268	0.9239	1	0	0	0.05	0	1	0	0.43	Benign	BRCA2
S231I	0	0.272551	-1	2	-0.03	0.14139	0.9136	1	0	0	0.61	0	-1	0	1.09	Benign	BRCA2
Y232N	0	0.129227	-1	0	0.06	0.02342	0.8851	1	0	0	0.41	0	0	1	0.91	Benign	BRCA2
Y232H	0	0.0218268	-1	-7	-0.03	0.05838	0.8695	1	0	0	0.36	0	0	1	0.29	Benign	BRCA2
Y232D	0	0.124283	0	-2	-0.11	0.02869	0.8867	1	0	0	-0.78	0	0	1	1.16	Benign	BRCA2
Y232S	0	0.0432793	1	2	-0.08	0.02206	0.9206	1	0	0	0.06	0	0	-1	0.77	Benign	BRCA2
Y232C	0	0.0256965	0	-2	-0.11	0.02108	0.9049	1	0	0.003	-0.78	0	0	1	0.82	Benign	BRCA2
Y232F	0	0.0268296	-1	0	-0.02	0.02835	0.9059	1	0	0	-0.17	0	0	1	0.53	Benign	BRCA2
F233I	0	0.633496	-1	-7	-0.03	0.0484	0.8994	0.873082	0	0	0.36	0	0	1	0.87	Benign	BRCA2
F233L	0	0.215009	1	10	-0.15	0.02108	0.9772	0.861851	0	0	-1.02	0	1	1	0.7	Benign	BRCA2
F233V	0	0.664679	2	8	0.04	0.04729	1.0401	0.75124	0	0	0.68	0	0	-2	1.12	Benign	BRCA2
F233Y	0	0.500397	1	2	0.02	0.02094	0.9665	0.984818	0	0	0.05	0	0	0	0.61	Benign	BRCA2
F233S	0	0.691477	1	4	-0.12	0.02679	1.0167	0.89301	0	0	0.37	0	1	0	1.54	Benign	BRCA2
F233C	0	0.79937	-3	-10	0.19	0.1711	1.0437	0.838585	0	0	-0.07	0	-1	1	1.45	Benign	BRCA2
S234T	0	0.685009	2	5	-0.12	0.06005	0.9757	0.899837	0	0	0.05	0	1	0	0.67	Benign	BRCA2
S234P	0	0.823608	0	-4	-0.1	0.02277	1.0243	0.589049	0	0	-0.04	0	0	0	1.18	Benign	BRCA2
S234A	0	0.731229	-3	-10	0.19	0.03254	0.9082	0.969129	0	0	-0.07	0	-1	1	0.67	Benign	BRCA2
S234Y	0	0.586128	3	22	-0.02	0.07386	0.9294	0.634393	0	0	-0.82	0	1	0	1.37	Benign	BRCA2
S234C	0	0.306489	-2	-19	0.1	0.0203	0.9664	0.772643	0	0	0.14	0	-2	0	1.08	Benign	BRCA2
S234F	0	0.492611	-2	-8	0.2	0.02063	0.985	0.514186	0	0	-0.13	0	-1	1	1.35	Benign	BRCA2
N235H	0	0.439683	1	5	-0.57	0.41751	0.9954	1	0	0	-0.09	0	-1	-2	0.72	Benign	BRCA2
N235D	0	0.137102	-3	-3	0.28	0.10986	0.4813	1	0	0	-0.02	0	-4	-2	0.51	Benign	BRCA2
N235Y	0	0.602592	3	24	-0.16	0.43203	0.9954	1	0	0	-0.98	0	2	-1	1.22	Benign	BRCA2
N235T	0	0.126564	2	6	-0.09	0.11127	0.4838	1	0	0	0.62	0	0	-2	0.84	Benign	BRCA2
N235S	0	0.121161	1	14	-0.19	0.08101	0.3804	1	0	0	-1.03	0	1	0	0.61	Benign	BRCA2
N235I	0	0.466162	-1	2	-0.03	0.21877	0.5633	1	0	0	0.61	0	-1	0	1.38	Benign	BRCA2
N235K	0	0.129978	2	3	-0.05	0.1159	0.4038	1	0	0	-0.67	0	0	-2	0.79	Benign	BRCA2
H236N	0	0.404	1	6	-0.17	0.02068	0.8653	0.999875	0	0	0.04	0	0	-1	1.47	Benign	BRCA2
H236D	0	0.188693	-3	-7	0.4	0.05721	0.9046	0.999591	0	0	0.25	0	-3	0	1.89	Benign	BRCA2
H236Y	0	0.28753	3	24	-0.16	0.02108	0.8841	0.999837	0	0	-0.98	0	2	-1	1.28	Benign	BRCA2
H236P	0	0.621743	1	4	0.01	0.16557	0.897	0.998758	0	0	-0.01	0	0	-1	2.09	Benign	BRCA2
H236R	0	0.105208	2	22	-0.13	0.02193	0.9034	0.999703	0	0.022	-0.41	0	2	1	1.64	Benign	BRCA2
H236L	0	0.667297	1	10	-0.15	0.05517	0.8496	0.998731	0	0	-1.02	0	1	1	2.28	Benign	BRCA2
H236Q	0	0.515846	0	2	-0.18	0.08297	0.9088	0.999592	0	0	0.18	0	0	0	1.68	Benign	BRCA2
D237N	0	0.136861	-1	-6	-0.09	0.15759	0.8481	0.999699	0	0	-0.21	0	0	1	0.54	Benign	BRCA2
D237H	0	0.574793	-2	-4	0.13	0.0399	0.9034	0.998266	0	0	0.4	0	-2	0	1.19	Benign	BRCA2
D237Y	0	0.54801	2	24	-0.13	0.05396	0.9442	0.996364	0	0	-0.31	0	2	0	1.63	Benign	BRCA2
D237A	0	0.743739	-2	-19	-0.02	0.15735	0.8922	0.999555	0	0	-0.98	0	0	2	1.38	Benign	BRCA2
D237G	0	0.322378	-1	-11	0.08	0.17741	0.7657	0.99937	0	0	-0.2	0	0	1	0.91	Benign	BRCA2
D237V	0	0.740792	2	8	0.04	0.1887	0.7787	0.870386	0	0	0.68	0	0	-2	1.68	Benign	BRCA2
D237E	0	0.557079	-3	-14	0.1	0.11295	0.8532	0.999997	0	0	-0.2	0	-2	1	0.74	Benign	BRCA2
E238K	0	0.0872272	2	3	-0.05	0.02108	0.9072	0.999999	0	0	-0.67	0	0	-2	0.64	Benign	BRCA2
E238Q	0	0.0315607	0	2	-0.18	0.04714	0.8835	1	0	0.496	0.18	0	0	0	0.61	Benign	BRCA2
E238A	0	0.267612	-2	-7	-0.03	0.032	0.9148	0.999976	0	0	0.11	0	-3	0	1.31	Benign	BRCA2
E238G	0	0.195807	-3	0	0.16	0.02108	0.912	0.999971	0	0	-0.96	0	0	2	1.54	Benign	BRCA2
E238V	0	0.688531	2	8	0.04	0.07168	0.913	0.999947	0	0	0.68	0	0	-2	1.57	Benign	BRCA2
E238D	0	0.330315	-2	-5	0.04	0.01915	0.9492	0.999981	0	0	0.25	0	-1	1	0.7	Benign	BRCA2
S239R	0	0.119562	-1	-3	-0.02	0.08952	0.842	0.999958	0	0	0.44	0	0	1	0.94	Benign	BRCA2
S239G	0	0.0534971	1	5	-0.57	0.01983	0.9175	0.999992	0	0	-0.09	0	-1	-2	0.84	Benign	BRCA2
S239C	0	0.133641	-2	-19	0.1	0.16413	0.9219	0.999968	0	0	0.14	0	-2	0	1.18	Benign	BRCA2
S239N	0	0.0657131	0	2	-0.07	0.0199	0.9303	0.999999	0	0	-0.6	0	1	1	0.36	Benign	BRCA2
S239T	0	0.164168	2	5	-0.12	0.06386	0.8411	0.999999	0	0	0.05	0	1	0	0.63	Benign	BRCA2
S239I	0	0.630959	-1	2	-0.03	0.15383	0.9039	0.999991	0	0	0.61	0	-1	0	1.37	Benign	BRCA2
L240M	0	0.0492652	0	3	-0.11	0.03815	0.9119	1	0	0	-0.27	0	1	1	0.19	Benign	BRCA2
L240V	0	0.0308881	1	2	0.02	0.02349	0.9086	1	0	0	0.05	0	0	0	0.5	Benign	BRCA2
L240Q	0	0.290365	2	19	-0.21	0.14911	0.9157	1	0	0	-1.04	0	1	-1	0.98	Benign	BRCA2
L240P	0	0.0773924	0	3	0.01	0.17838	0.8891	1	0	0	-0.22	0	0	0	0.85	Benign	BRCA2
L240R	0	0.327133	0	2	-0.18	0.02896	0.9203	1	0	0	0.18	0	0	0	1.05	Benign	BRCA2
K241Q	0	0.0451895	2	19	-0.21	0.12043	0.8613	1	0	0	-1.04	0	1	-1	0.61	Benign	BRCA2
K241E	0	0.101802	-2	-4	0.32	0.07333	0.8992	1	0	0	0.39	0	-1	2	0.69	Benign	BRCA2
K241T	0	0.12007	2	6	-0.09	0.08394	0.911	1	0	0	0.62	0	0	-2	1.12	Benign	BRCA2
K241R	0	0.399289	0	2	-0.18	0.02574	0.9171	1	0	0	0.18	0	0	0	0.46	Benign	BRCA2
K241M	0	0.133594	-1	-10	0.24	0.03697	0.8845	1	0	0	0.55	0	0	1	1.17	Benign	BRCA2
K241N	0	0.0265701	0	3	-0.11	0.02218	0.91	1	0	0	-0.27	0	1	1	0.69	Benign	BRCA2
K242Q	0	0.356859	2	19	-0.21	0.10429	0.8966	1	0	0	-1.04	0	1	-1	0.69	Benign	BRCA2
K242E	0	0.238341	-2	-4	0.32	0.02342	0.9276	1	0	0	0.39	0	-1	2	0.7	Benign	BRCA2
K242T	0	0.613825	2	6	-0.09	0.12494	0.9086	1	0	0	0.62	0	0	-2	1.12	Benign	BRCA2
K242R	0	0.373831	0	2	-0.18	0.02143	0.8339	1	0	0	0.18	0	0	0	0.38	Benign	BRCA2
K242I	0	0.52157	-2	-8	-0.02	0.18328	0.9147	1	0	0	-0.02	0	0	2	1.65	Benign	BRCA2
K242N	0	0.278215	0	3	-0.11	0.02414	0.9227	1	0	0	-0.27	0	1	1	0.68	Benign	BRCA2
N243H	0	0.332648	1	5	-0.57	0.37971	0.6109	1	0	0	-0.09	0	-1	-2	0.54	Benign	BRCA2
N243D	0	0.135763	-3	-3	0.28	0.19127	0.3912	1	0	0	-0.02	0	-4	-2	0.48	Benign	BRCA2
N243Y	0	0.424681	3	24	-0.16	0.37718	0.6147	1	0	0	-0.98	0	2	-1	0.92	Benign	BRCA2
N243T	0	0.108229	2	6	-0.09	0.17579	0.1607	1	0	0	0.62	0	0	-2	0.64	Benign	BRCA2
N243S	0	0.0941986	1	14	-0.19	0.08211	0.0999	1	0	0	-1.03	0	1	0	0.47	Benign	BRCA2
N243I	0	0.339904	-1	2	-0.03	0.3485	0.2257	1	0	0	0.61	0	-1	0	1.1	Benign	BRCA2
N243K	0	0.029002	2	3	-0.05	0.10528	-0.1649	1	0	0	-0.67	0	0	-2	0.18	Benign	BRCA2
D244N	0	0.0447913	-1	-6	-0.09	0.0199	0.9193	1	0	0.406	-0.21	0	0	1	0.82	Benign	BRCA2
D244H	0	0.288523	-2	-4	0.13	0.12281	0.8786	1	0	0	0.4	0	-2	0	1.35	Benign	BRCA2
D244Y	0	0.124121	2	24	-0.13	0.02374	0.8781	1	0	0.014	-0.31	0	2	0	1.78	Benign	BRCA2
D244A	0	0.208457	-2	-19	-0.02	0.03767	0.9164	1	0	0	-0.98	0	0	2	1.41	Benign	BRCA2
D244G	0	0.0596254	-1	-11	0.08	0.02255	0.9207	1	0	0	-0.2	0	0	1	0.86	Benign	BRCA2
D244V	0	0.270589	2	8	0.04	0.03802	0.8831	0.999992	0	0	0.68	0	0	-2	1.78	Benign	BRCA2
D244E	0	0.146675	-3	-14	0.1	0.02077	0.8964	1	0	0	-0.2	0	-2	1	0.8	Benign	BRCA2
R245G	0	0.0505488	1	5	-0.57	0.04694	0.9102	1	0	0	-0.09	0	-1	-2	1.4	Benign	BRCA2
R245K	0	0.107177	-1	-5	-0.06	0.02063	0.9005	1	0	0	-0.06	0	-2	-1	0.38	Benign	BRCA2
R245T	0	0.0551884	2	5	-0.12	0.0245	0.8874	1	0	0	0.05	0	1	0	1.11	Benign	BRCA2
R245I	0	0.0632461	-1	2	-0.03	0.06214	0.8729	1	0	0	0.61	0	-1	0	1.47	Benign	BRCA2
R245S	0	0.00924357	1	15	-0.03	0.02386	0.9192	1	0	0.028	-0.94	0	1	0	1.05	Benign	BRCA2
F246I	0	0.0348792	-1	-7	-0.03	0.02237	0.9323	1	0	0	0.36	0	0	1	0.69	Benign	BRCA2
F246L	0	0.045968	1	10	-0.15	0.02063	0.926	1	0	0	-1.02	0	1	1	0.68	Benign	BRCA2
F246V	0	0.0385292	2	8	0.04	0.02166	0.9135	1	0	0	0.68	0	0	-2	0.82	Benign	BRCA2
F246Y	0	0.0282258	1	2	0.02	0.02115	0.8958	1	0	0	0.05	0	0	0	0.38	Benign	BRCA2
F246S	0	0.0146317	1	4	-0.12	0.03419	0.9331	1	0	0	0.37	0	1	0	0.63	Benign	BRCA2
F246C	0	0.0145785	-3	-10	0.19	0.02218	0.8916	1	0	0	-0.07	0	-1	1	0.57	Benign	BRCA2
I247L	0	0.0551178	0	-3	-0.27	0.058	0.9208	1	0	0	-0.06	0	-1	0	0.42	Benign	BRCA2
I247V	0	0.0368594	2	8	0.04	0.05511	0.9345	1	0	0	0.68	0	0	-2	0.1	Benign	BRCA2
I247F	0	0.222276	-2	-6	0.13	0.19087	0.8658	1	0	0	-0.13	0	0	2	0.87	Benign	BRCA2
I247N	0	0.0485288	1	6	-0.17	0.03346	0.8992	1	0	0	0.04	0	0	-1	1.35	Benign	BRCA2
I247T	0	0.0558648	2	5	-0.27	0.02943	0.9384	1	0	0.544	-0.12	0	0	-1	0.72	Benign	BRCA2
I247S	0	0.0763	1	4	-0.12	0.03129	0.9072	1	0	0	0.37	0	1	0	1.12	Benign	BRCA2
I247M	0	0.0923324	1	10	-0.15	0.18077	0.9046	1	0	0	-1.02	0	1	1	0.59	Benign	BRCA2
A248T	0	0.0113735	1	2	-0.08	0.01924	0.9264	1	0	0.007	0.06	0	0	-1	0.07	Benign	BRCA2
A248P	0	0.0277538	1	4	0.01	0.02126	0.9445	1	0	0	-0.01	0	0	-1	1.3	Benign	BRCA2
A248S	0	0.196636	1	7	-0.14	0.01888	0.9571	1	0	0	0.62	0	0	-1	0.1	Benign	BRCA2
A248D	0	0.146929	-2	-10	0.16	0.02262	0.8984	1	0	0.01	-0.36	0	-1	2	0.15	Benign	BRCA2
A248G	0	0.072481	-2	-2	0.02	0.01953	0.9137	1	0	0.007	-0.74	0	0	2	0.3	Benign	BRCA2
A248V	0	0.113015	2	5	-0.12	0.01945	0.9012	1	0	0	0.05	0	1	0	0.35	Benign	BRCA2
S249T	0	0.614493	2	5	-0.12	0.13412	0.9592	0.995128	0	0	0.05	0	1	0	0.72	Benign	BRCA2
S249P	0	0.217986	0	-4	-0.1	0.03313	0.9817	0.970227	0	0	-0.04	0	0	0	1.12	Benign	BRCA2
S249A	0	0.481712	-3	-10	0.19	0.06903	0.8888	0.998545	0	0	-0.07	0	-1	1	0.72	Benign	BRCA2
S249Y	0	0.912834	3	22	-0.02	0.15646	1.1041	0.905039	0	0	-0.82	0	1	0	1.43	Benign	BRCA2
S249C	0	0.250319	-2	-19	0.1	0.03013	0.9853	0.943622	0	0	0.14	0	-2	0	1.16	Benign	BRCA2
S249F	0	0.544378	-2	-8	0.2	0.03144	1.121	0.839041	0	0	-0.13	0	-1	1	1.44	Benign	BRCA2
V250M	0	0.517021	0	3	-0.11	0.16541	0.8503	0.999435	0	0	-0.27	0	1	1	0.63	Benign	BRCA2
V250L	0	0.331375	1	10	-0.15	0.06145	0.811	0.999496	0	0	-1.02	0	1	1	0.68	Benign	BRCA2
V250E	0	0.514589	-2	-8	0.2	0.11074	0.8709	0.999524	0	0	-0.13	0	-1	1	1.25	Benign	BRCA2
V250A	0	0.0856478	-2	-7	0.2	0.04588	0.9039	0.999977	0	0	-0.1	0	-1	1	0.75	Benign	BRCA2
V250G	0	0.0612086	1	5	-0.57	0.0218	0.9258	0.615582	0	0	-0.09	0	-1	-2	1.17	Benign	BRCA2
T251P	0	0.020664	2	19	-0.21	0.02137	0.945	1	0	0	-1.04	0	1	-1	0.41	Benign	BRCA2
T251A	0	0.0374122	-2	-6	0.03	0.02158	0.9114	1	0	0	-0.15	0	-1	1	0.59	Benign	BRCA2
T251S	0	0.0206282	2	6	-0.09	0.01924	0.914	1	0	0	0.62	0	0	-2	0.43	Benign	BRCA2
T251K	0	0.0677186	0	-3	-0.27	0.02115	0.9074	1	0	0	-0.06	0	-1	0	0.78	Benign	BRCA2
T251R	0	0.0294021	0	0	-0.01	0.02115	0.9057	1	0	0	-0.01	0	0	0	0.83	Benign	BRCA2
T251I	0	0.0337189	-1	-2	-0.02	0.0203	0.9118	1	0	0	0.09	0	0	1	0.66	Benign	BRCA2
D252N	0	0.0187303	-1	-6	-0.09	0.02262	0.9196	1	0	0	-0.21	0	0	1	0.74	Benign	BRCA2
D252H	0	0.437462	-2	-4	0.13	0.17085	0.8516	1	0	0	0.4	0	-2	0	1.25	Benign	BRCA2
D252Y	0	0.506345	2	24	-0.13	0.17994	0.851	1	0	0	-0.31	0	2	0	1.74	Benign	BRCA2
D252A	0	0.303825	-2	-19	-0.02	0.06944	0.9032	1	0	0	-0.98	0	0	2	1.52	Benign	BRCA2
D252G	0	0.0400853	-1	-11	0.08	0.02283	0.8944	1	0	0	-0.2	0	0	1	1.31	Benign	BRCA2
D252V	0	0.508944	2	8	0.04	0.15935	0.8995	0.999999	0	0	0.68	0	0	-2	1.76	Benign	BRCA2
D252E	0	0.0325913	-3	-14	0.1	0.0203	0.9148	1	0	0	-0.2	0	-2	1	0.57	Benign	BRCA2
S253R	0	0.0458282	-1	-3	-0.02	0.03633	0.8993	1	0	0	0.44	0	0	1	0.8	Benign	BRCA2
S253G	0	0.0484116	1	5	-0.57	0.02844	0.9015	1	0	0	-0.09	0	-1	-2	0.66	Benign	BRCA2
S253C	0	0.273793	-2	-19	0.1	0.14128	0.8715	1	0	0	0.14	0	-2	0	0.95	Benign	BRCA2
S253N	0	0.0346438	0	2	-0.07	0.01915	0.9099	1	0	0	-0.6	0	1	1	0.26	Benign	BRCA2
S253T	0	0.0116867	2	5	-0.12	0.03261	0.8375	1	0	0	0.05	0	1	0	0.49	Benign	BRCA2
S253I	0	0.0503544	-1	2	-0.03	0.02186	0.9207	1	0	0	0.61	0	-1	0	0.93	Benign	BRCA2
E254K	0	0.787561	2	3	-0.05	0.0325	0.9168	0.737716	0	0	-0.67	0	0	-2	0.94	Benign	BRCA2
E254Q	0	0.703248	0	2	-0.18	0.14379	0.9141	0.926177	0	0	0.18	0	0	0	0.7	Benign	BRCA2
E254A	0	0.820743	-2	-7	-0.03	0.1102	0.8911	0.92083	0	0	0.11	0	-3	0	1.4	Benign	BRCA2
E254G	0	0.817498	-3	0	0.16	0.13697	0.9351	0.906368	0	0	-0.96	0	0	2	1.62	Benign	BRCA2
E254V	0	0.670047	2	8	0.04	0.17672	0.9689	0.832136	0	0	0.68	0	0	-2	1.62	Benign	BRCA2
E254D	0	0.167178	-2	-5	0.04	0.02506	0.9037	0.997701	0	0	0.25	0	-1	1	0.66	Benign	BRCA2
N255H	0	0.682419	1	5	-0.57	0.18543	0.941	0.994281	0	0	-0.09	0	-1	-2	1.21	Benign	BRCA2
N255D	0	0.810816	-3	-3	0.28	0.15561	0.8453	0.997384	0	0	-0.02	0	-4	-2	1.21	Benign	BRCA2
N255Y	0	0.865143	3	22	-0.02	0.19289	0.9506	0.975982	0	0	-0.82	0	1	0	1.9	Benign	BRCA2
N255T	0	0.651738	3	7	0.28	0.17502	0.8942	0.993827	0	0	0.3	0	2	0	1.41	Benign	BRCA2
N255S	0	0.537719	0	3	0.01	0.15155	0.8389	0.997888	0	0	-0.22	0	0	0	1.16	Benign	BRCA2
N255I	0	0.777868	-1	-11	0.08	0.07407	0.9218	0.981656	0	0	-0.2	0	0	1	2.03	Benign	BRCA2
N255K	0	0.434788	0	2	-0.07	0.16931	0.9211	0.997629	0	0	-0.6	0	1	1	1.45	Benign	BRCA2
T256P	0	0.0760993	2	19	-0.21	0.04003	0.8804	0.999932	0	0	-1.04	0	1	-1	0.48	Benign	BRCA2
T256A	0	0.0444385	-2	-6	0.03	0.02158	0.9069	0.999987	0	0	-0.15	0	-1	1	0.35	Benign	BRCA2
T256S	0	0.0535981	2	6	-0.09	0.01915	0.8978	0.999995	0	0	0.62	0	0	-2	0.16	Benign	BRCA2
T256K	0	0.0769955	0	-3	-0.27	0.02083	0.913	0.999248	0	0	-0.06	0	-1	0	0.4	Benign	BRCA2
T256R	0	0.0369803	0	0	-0.01	0.02408	0.9012	0.998911	0	0	-0.01	0	0	0	0.04	Benign	BRCA2
T256I	0	0.0590822	-1	-2	-0.02	0.04634	0.9546	0.999603	0	0	0.09	0	0	1	0.61	Benign	BRCA2
N257H	0	0.105012	1	5	-0.57	0.17931	0.8288	0.997128	0	0	-0.09	0	-1	-2	0.87	Benign	BRCA2
N257D	0	0.57966	-3	-3	0.28	0.12494	0.8634	0.998682	0	0	-0.02	0	-4	-2	1.07	Benign	BRCA2
N257Y	0	0.591972	3	22	-0.02	0.18315	0.8829	0.988637	0	0	-0.82	0	1	0	1.63	Benign	BRCA2
N257T	0	0.233758	3	7	0.28	0.03313	0.8683	0.999999	0	0	0.3	0	2	0	1.19	Benign	BRCA2
N257S	0	0.0762947	0	3	0.01	0.02524	0.9166	1	0	0	-0.22	0	0	0	0.93	Benign	BRCA2
N257I	0	0.696657	-1	-11	0.08	0.04094	0.9324	0.999996	0	0	-0.2	0	0	1	1.85	Benign	BRCA2
N257K	0	0.614055	0	2	-0.07	0.12649	0.8562	1	0	0	-0.6	0	1	1	1.28	Benign	BRCA2
Q258K	0	0.205698	-2	2	0.1	0.12377	0.8587	1	0	0	0.1	0	-2	0	0.84	Benign	BRCA2
Q258E	0	0.0527004	-3	-6	0.2	0.02414	0.9363	1	0	0	-0.08	0	-2	1	0.48	Benign	BRCA2
Q258P	0	0.270006	0	3	0.01	0.18504	0.9239	1	0	0	-0.22	0	0	0	1.28	Benign	BRCA2
Q258R	0	0.357548	1	4	-0.12	0.1614	0.8309	1	0	0	0.37	0	1	0	0.87	Benign	BRCA2
Q258L	0	0.314153	-1	-1	0.08	0.16471	0.8919	1	0	0	-0.29	0	0	1	1.49	Benign	BRCA2
Q258H	0	0.393201	-2	-12	-0.08	0.17672	0.892	1	0	0	-0.22	0	0	2	1.01	Benign	BRCA2
R259G	0	0.0720604	1	5	-0.57	0.02369	0.8558	1	0	0	-0.09	0	-1	-2	1.09	Benign	BRCA2
R259K	0	0.0550734	-1	-5	-0.06	0.0218	0.8818	1	0	0	-0.06	0	-2	-1	0.48	Benign	BRCA2
R259T	0	0.0321442	2	5	-0.12	0.02702	0.9175	1	0	0	0.05	0	1	0	0.93	Benign	BRCA2
R259I	0	0.428645	-1	2	-0.03	0.16104	0.8472	1	0	0	0.61	0	-1	0	1.48	Benign	BRCA2
R259S	0	0.111441	1	15	-0.03	0.06728	0.8812	1	0	0	-0.94	0	1	0	0.92	Benign	BRCA2
E260K	0	0.180666	2	3	-0.05	0.04044	0.9109	1	0	0	-0.67	0	0	-2	0.8	Benign	BRCA2
E260Q	0	0.685127	0	2	-0.18	0.15812	0.8659	1	0	0	0.18	0	0	0	0.6	Benign	BRCA2
E260A	0	0.521395	-2	-7	-0.03	0.14595	0.8816	1	0	0	0.11	0	-3	0	1.2	Benign	BRCA2
E260G	0	0.55271	-3	0	0.16	0.17223	0.8246	1	0	0	-0.96	0	0	2	1.24	Benign	BRCA2
E260V	0	0.670302	2	8	0.04	0.18309	0.882	1	0	0	0.68	0	0	-2	1.45	Benign	BRCA2
E260D	0	0.552555	-2	-5	0.04	0.13926	0.819	1	0	0	0.25	0	-1	1	0.63	Benign	BRCA2
A261T	0	0.100768	1	2	-0.08	0.02218	0.842	1	0	0	0.06	0	0	-1	0.68	Benign	BRCA2
A261P	0	0.275255	1	4	0.01	0.02602	0.8508	1	0	0	-0.01	0	0	-1	1	Benign	BRCA2
A261S	0	0.162605	1	7	-0.14	0.07168	0.8369	1	0	0	0.62	0	0	-1	0.57	Benign	BRCA2
A261D	0	0.285492	-2	-10	0.16	0.15812	0.9561	1	0	0	-0.36	0	-1	2	1.18	Benign	BRCA2
A261G	0	0.210294	-2	-2	0.02	0.10463	0.9113	1	0	0	-0.74	0	0	2	0.65	Benign	BRCA2
A261V	0	0.0334832	2	5	-0.12	0.02696	0.9122	1	0	0	0.05	0	1	0	0.43	Benign	BRCA2
A262T	0	0.0121406	1	2	-0.08	0.01924	0.9278	1	0	0	0.06	0	0	-1	0.39	Benign	BRCA2
A262P	0	0.0608054	1	4	0.01	0.02143	0.9116	1	0	0	-0.01	0	0	-1	0.31	Benign	BRCA2
A262S	0	0.0213307	1	7	-0.14	0.01888	0.9272	1	0	0	0.62	0	0	-1	0.17	Benign	BRCA2
A262E	0	0.0396351	0	-2	-0.11	0.02043	0.92	1	0	0	-0.78	0	0	1	0.01	Benign	BRCA2
A262G	0	0.0352977	-2	-2	0.02	0.01945	0.902	1	0	0	-0.74	0	0	2	0.16	Benign	BRCA2
A262V	0	0.130162	2	5	-0.12	0.01945	0.902	1	0	0	0.05	0	1	0	0.05	Benign	BRCA2
S263R	0	0.16621	-1	-3	-0.02	0.10674	0.8766	1	0	0	0.44	0	0	1	0.9	Benign	BRCA2
S263G	0	0.0960177	1	5	-0.57	0.01983	0.9095	1	0	0	-0.09	0	-1	-2	0.68	Benign	BRCA2
S263C	0	0.0470221	-2	-19	0.1	0.16413	0.9185	1	0	0	0.14	0	-2	0	0.99	Benign	BRCA2
S263N	0	0.0691957	0	2	-0.07	0.0777	0.9012	1	0	0	-0.6	0	1	1	0.45	Benign	BRCA2
S263T	0	0.0356345	2	5	-0.12	0.02158	0.9052	1	0	0	0.05	0	1	0	0.58	Benign	BRCA2
S263I	0	0.152947	-1	2	-0.03	0.02516	0.8793	1	0	0	0.61	0	-1	0	1.14	Benign	BRCA2
H264N	0	0.0557905	1	6	-0.17	0.04292	0.8909	1	0	0	0.04	0	0	-1	0.87	Benign	BRCA2
H264D	0	0.0551656	-3	-7	0.4	0.03809	0.8864	1	0	0	0.25	0	-3	0	1.02	Benign	BRCA2
H264Y	0	0.0288749	3	24	-0.16	0.02083	0.9081	1	0	0	-0.98	0	2	-1	0.85	Benign	BRCA2
H264P	0	0.0216194	1	4	0.01	0.02342	0.9222	1	0	0	-0.01	0	0	-1	1.38	Benign	BRCA2
H264R	0	0.0332394	2	22	-0.13	0.03753	0.9119	1	0	0	-0.41	0	2	1	0.88	Benign	BRCA2
H264L	0	0.0231498	1	10	-0.15	0.03175	0.917	1	0	0	-1.02	0	1	1	1.56	Benign	BRCA2
H264Q	0	0.0280097	0	2	-0.18	0.02001	0.9113	1	0	0	0.18	0	0	0	0.49	Benign	BRCA2
G265R	0	0.0411662	2	22	-0.13	0.02172	0.8436	0.999933	0	0	-0.41	0	2	1	0.39	Benign	BRCA2
G265E	0	0.0296583	-3	-11	0.22	0.022	0.9077	0.997796	0	0	-0.26	0	-2	1	0.49	Benign	BRCA2
G265A	0	0.0558002	-2	-5	-0.03	0.02989	0.914	0.999911	0	0	-0.97	0	1	3	0.61	Benign	BRCA2
G265V	0	0.12622	2	8	0.04	0.10381	0.6335	0.999999	0	0	0.68	0	0	-2	1.19	Benign	BRCA2
F266I	0	0.0939677	-1	-7	-0.03	0.02294	0.9131	1	0	0	0.36	0	0	1	0.03	Benign	BRCA2
F266L	0	0.011183	1	10	-0.15	0.02043	0.9833	1	0	0	-1.02	0	1	1	0.41	Benign	BRCA2
F266V	0	0.117566	2	8	0.04	0.02243	0.9114	1	0	0	0.68	0	0	-2	0.22	Benign	BRCA2
F266Y	0	0.17583	1	2	0.02	0.03265	0.878	1	0	0	0.05	0	0	0	0.31	Benign	BRCA2
F266S	0	0.179563	0	-4	-0.1	0.03933	0.8934	1	0	0	-0.04	0	0	0	0.83	Benign	BRCA2
F266C	0	0.343804	-3	-10	0.19	0.10416	0.8093	1	0	0	-0.07	0	-1	1	0.66	Benign	BRCA2
G267R	0	0.0716376	2	22	-0.13	0.02864	0.8848	1	0	0	-0.41	0	2	1	0.9	Benign	BRCA2
G267E	0	0.0296787	-3	-11	0.22	0.02673	0.9341	1	0	0.449	-0.26	0	-2	1	0.8	Benign	BRCA2
G267A	0	0.12251	-2	-5	-0.03	0.11798	0.8932	1	0	0	-0.97	0	1	3	0.84	Benign	BRCA2
G267V	0	0.30821	2	8	0.04	0.18189	0.8891	0.99996	0	0	0.68	0	0	-2	1.42	Benign	BRCA2
K268Q	0	0.150099	2	19	-0.21	0.04027	0.917	1	0	0	-1.04	0	1	-1	0.75	Benign	BRCA2
K268E	0	0.0344863	-2	-4	0.32	0.02218	0.9258	1	0	0	0.39	0	-1	2	0.76	Benign	BRCA2
K268T	0	0.170942	2	6	-0.09	0.0501	0.852	1	0	0	0.62	0	0	-2	1.15	Benign	BRCA2
K268R	0	0.0734911	0	2	-0.18	0.01881	0.8896	1	0	0	0.18	0	0	0	0.46	Benign	BRCA2
K268I	0	0.50418	-2	-8	-0.02	0.10371	0.8591	1	0	0	-0.02	0	0	2	1.65	Benign	BRCA2
K268N	0	0.10624	0	3	-0.11	0.02108	0.8697	1	0	0	-0.27	0	1	1	0.93	Benign	BRCA2
T269P	0	0.269134	2	19	-0.21	0.04147	0.9008	1	0	0	-1.04	0	1	-1	0.67	Benign	BRCA2
T269A	0	0.0508417	-2	-6	0.03	0.02094	0.9019	1	0	0	-0.15	0	-1	1	0.35	Benign	BRCA2
T269S	0	0.179607	2	6	-0.09	0.01931	0.9038	1	0	0	0.62	0	0	-2	0.37	Benign	BRCA2
T269K	0	0.131649	0	-3	-0.27	0.02714	0.9185	1	0	0	-0.06	0	-1	0	0.57	Benign	BRCA2
T269R	0	0.132291	0	0	-0.01	0.03967	0.9193	1	0	0	-0.01	0	0	0	0.61	Benign	BRCA2
T269I	0	0.0605415	-1	-2	-0.02	0.02005	0.896	1	0	0	0.09	0	0	1	0.07	Benign	BRCA2
S270T	0	0.0518857	2	5	-0.12	0.01893	0.9166	1	0	0	0.05	0	1	0	0.2	Benign	BRCA2
S270P	0	0.0596878	0	-4	-0.1	0.02133	0.9361	1	0	0	-0.04	0	0	0	0.27	Benign	BRCA2
S270A	0	0.0528422	-3	-10	0.19	0.01848	0.918	1	0	0	-0.07	0	-1	1	0.2	Benign	BRCA2
S270L	0	0.0220852	-1	-10	0.24	0.01871	0.9452	1	0	0	0.55	0	0	1	1.08	Benign	BRCA2
G271R	0	0.354738	2	22	-0.13	0.02828	0.9122	1	0	0	-0.41	0	2	1	1.45	Benign	BRCA2
G271W	0	0.858193	1	2	0.02	0.19214	0.93	1	0	0	0.05	0	0	0	1.67	Benign	BRCA2
G271E	0	0.101856	-3	-11	0.22	0.02442	0.928	1	0	0	-0.26	0	-2	1	1.17	Benign	BRCA2
G271A	0	0.36051	-2	-5	-0.03	0.07548	0.8529	1	0	0	-0.97	0	1	3	1.19	Benign	BRCA2
G271V	0	0.682174	2	8	0.04	0.17189	0.8993	0.999998	0	0	0.68	0	0	-2	1.77	Benign	BRCA2
N272H	0	0.467849	1	5	-0.57	0.18328	0.8508	1	0	0	-0.09	0	-1	-2	0.94	Benign	BRCA2
N272D	0	0.0639273	-3	-3	0.28	0.0277	0.9144	1	0	0	-0.02	0	-4	-2	0.46	Benign	BRCA2
N272Y	0	0.68891	3	22	-0.02	0.19067	0.87	0.999999	0	0	-0.82	0	1	0	1.53	Benign	BRCA2
N272T	0	0.601747	3	7	0.28	0.16629	0.8044	0.999852	0	0	0.3	0	2	0	1.03	Benign	BRCA2
N272S	0	0.554364	0	3	0.01	0.12303	0.8318	0.999955	0	0	-0.22	0	0	0	0.69	Benign	BRCA2
N272I	0	0.767176	-1	-11	0.08	0.18886	0.849	0.999601	0	0	-0.2	0	0	1	1.66	Benign	BRCA2
N272K	0	0.294289	0	2	-0.07	0.04077	0.8114	0.999016	0	0	-0.6	0	1	1	1.07	Benign	BRCA2
S273T	0	0.766513	2	5	-0.12	0.10605	0.9234	0.994591	0	0	0.05	0	1	0	0.7	Benign	BRCA2
S273P	0	0.696497	0	-4	-0.1	0.03313	0.9558	0.969044	0	0	-0.04	0	0	0	1.17	Benign	BRCA2
S273A	0	0.500393	-3	-10	0.19	0.0254	0.816	0.998311	0	0	-0.07	0	-1	1	0.69	Benign	BRCA2
S273L	0	0.516843	-1	-10	0.24	0.10456	0.9541	0.928386	0	0.998	0.55	0	0	1	1.25	Benign	BRCA2
F274I	0	0.886568	-1	-7	-0.03	0.14108	0.8271	0.999259	0	0	0.36	0	0	1	1.1	Benign	BRCA2
F274L	0	0.704021	1	10	-0.15	0.02469	0.8987	0.999183	0	0	-1.02	0	1	1	1.11	Benign	BRCA2
F274V	0	0.801632	2	8	0.04	0.11446	0.8506	0.99842	0	0	0.68	0	0	-2	1.23	Benign	BRCA2
F274Y	0	0.802893	1	2	0.02	0.17397	0.8981	0.999916	0	0	0.05	0	0	0	0.56	Benign	BRCA2
F274S	0	0.274753	0	-4	-0.1	0.04987	0.848	0.999297	0	0	-0.04	0	0	0	0.88	Benign	BRCA2
F274C	0	0.486919	-3	-10	0.19	0.03409	0.8803	0.998961	0	0	-0.07	0	-1	1	1.33	Benign	BRCA2
K275Q	0	0.320017	2	19	-0.21	0.11526	0.8555	1	0	0	-1.04	0	1	-1	0.73	Benign	BRCA2
K275E	0	0.0404383	-2	-4	0.32	0.02381	1.002	1	0	0	0.39	0	-1	2	0.6	Benign	BRCA2
K275T	0	0.609018	2	6	-0.09	0.02381	0.8382	1	0	0	0.62	0	0	-2	1.18	Benign	BRCA2
K275R	0	0.830436	0	2	-0.18	0.09977	0.8097	1	0	0	0.18	0	0	0	0.64	Benign	BRCA2
K275I	0	0.840953	-2	-8	-0.02	0.16989	0.8423	1	0	0	-0.02	0	0	2	1.66	Benign	BRCA2
K275N	0	0.08828	0	3	-0.11	0.14724	0.9347	1	0	0	-0.27	0	1	1	0.86	Benign	BRCA2
V276I	0	0.0756467	-1	-4	0.09	0.06933	0.9034	1	0	0	0.06	0	0	1	0.2	Benign	BRCA2
V276L	0	0.0979506	1	10	-0.15	0.02218	0.8556	1	0	0	-1.02	0	1	1	0.57	Benign	BRCA2
V276E	0	0.0474016	-2	-8	0.2	0.02679	0.9622	1	0	0	-0.13	0	-1	1	0.85	Benign	BRCA2
V276A	0	0.0960108	-2	-7	0.2	0.07831	0.9423	1	0	0	-0.1	0	-1	1	0.63	Benign	BRCA2
V276G	0	0.0794067	1	5	-0.57	0.15172	0.95	1	0	0	-0.09	0	-1	-2	1.05	Benign	BRCA2
N277H	0	0.0764597	1	5	-0.57	0.09456	1.0411	1	0	0	-0.09	0	-1	-2	0.38	Benign	BRCA2
N277D	0	0.0982454	-3	-3	0.28	0.10421	0.9936	1	0	0	-0.02	0	-4	-2	0.35	Benign	BRCA2
N277Y	0	0.0823068	3	24	-0.16	0.11238	0.7836	1	0	0	-0.98	0	2	-1	0.93	Benign	BRCA2
N277T	0	0.0592257	2	6	-0.09	0.11216	-1.0077	1	0	0	0.62	0	0	-2	0.75	Benign	BRCA2
N277S	0	0.0251513	1	14	-0.19	0.07434	-1.0077	1	0	0	-1.03	0	1	0	0.58	Benign	BRCA2
N277I	0	0.386228	-1	2	-0.03	0.20674	-1.0077	1	0	0	0.61	0	-1	0	1.15	Benign	BRCA2
N277K	0	0.100745	2	3	-0.05	0.11991	-1.0381	1	0	0	-0.67	0	0	-2	0.73	Benign	BRCA2
S278R	0	0.15606	-1	-3	-0.02	0.10148	0.884	1	0	0	0.44	0	0	1	1.03	Benign	BRCA2
S278G	0	0.170425	1	5	-0.57	0.01948	0.8961	1	0	0	-0.09	0	-1	-2	0.88	Benign	BRCA2
S278C	0	0.341574	-2	-19	0.1	0.02186	0.8933	1	0	0	0.14	0	-2	0	0.69	Benign	BRCA2
S278N	0	0.12478	0	2	-0.07	0.02005	0.8982	1	0	0	-0.6	0	1	1	0.59	Benign	BRCA2
S278T	0	0.391493	2	5	-0.12	0.06005	0.868	1	0	0	0.05	0	1	0	0.61	Benign	BRCA2
S278I	0	0.479489	-1	2	-0.03	0.02356	0.9186	1	0	0	0.61	0	-1	0	1.26	Benign	BRCA2
C279S	0	0.050292	1	4	0.01	0.029	0.9123	1	0	0	-0.01	0	0	-1	1.7	Benign	BRCA2
C279R	0	0.287282	1	14	-0.19	0.17321	0.9761	1	0	0	-1.03	0	1	0	2.16	Benign	BRCA2
C279G	0	0.101917	-2	-2	0.02	0.08398	0.9431	1	0	0	-0.74	0	0	2	2.12	Benign	BRCA2
C279Y	0	0.0330556	3	24	-0.16	0.02796	0.959	1	0	0	-0.98	0	2	-1	1.61	Benign	BRCA2
C279F	0	0.0157172	-3	-11	0.22	0.02951	0.949	1	0	0	-0.26	0	-2	1	1.41	Benign	BRCA2
C279W	0	0.270726	1	2	0.02	0.17688	0.8695	1	0	0	0.05	0	0	0	1.75	Benign	BRCA2
K280Q	0	0.387344	2	19	-0.21	0.13345	0.8558	1	0	0	-1.04	0	1	-1	0.81	Benign	BRCA2
K280E	0	0.0616877	-2	-4	0.32	0.02679	0.8871	1	0	0.7	0.39	0	-1	2	0.71	Benign	BRCA2
K280T	0	0.705645	2	6	-0.09	0.1611	0.9187	0.999999	0	0	0.62	0	0	-2	1.33	Benign	BRCA2
K280R	0	0.377404	0	2	-0.18	0.02835	0.8794	1	0	0	0.18	0	0	0	0.63	Benign	BRCA2
K280I	0	0.877407	-2	-8	-0.02	0.14984	0.9518	0.999998	0	0	-0.02	0	0	2	1.81	Benign	BRCA2
K280N	0	0.8052	0	3	-0.11	0.16037	0.9192	0.999993	0	0	-0.27	0	1	1	1.09	Benign	BRCA2
D281N	0	0.204293	-1	-6	-0.09	0.16458	0.9838	0.999996	0	0.056	-0.21	0	0	1	1.24	Benign	BRCA2
D281H	0	0.844117	-2	-4	0.13	0.18646	1.0105	0.999979	0	0	0.4	0	-2	0	1.71	Benign	BRCA2
D281Y	0	0.900478	2	24	-0.13	0.19113	1.0105	0.999957	0	0	-0.31	0	2	0	2.19	Benign	BRCA2
D281A	0	0.748689	-2	-19	-0.02	0.15735	0.945	0.999998	0	0	-0.98	0	0	2	1.94	Benign	BRCA2
D281G	0	0.790124	-1	-11	0.08	0.17741	0.9513	0.999997	0	0	-0.2	0	0	1	1.65	Benign	BRCA2
D281V	0	0.769126	2	8	0.04	0.19276	0.9665	0.969162	0	0	0.68	0	0	-2	2.18	Benign	BRCA2
D281E	0	0.395043	-3	-14	0.1	0.02951	0.9054	1	0	0	-0.2	0	-2	1	0.95	Benign	BRCA2
H282N	0	0.170048	1	6	-0.17	0.05355	0.9091	1	0	0	0.04	0	0	-1	1.17	Benign	BRCA2
H282D	0	0.0513493	-3	-7	0.4	0.08289	0.8964	1	0	0	0.25	0	-3	0	1.56	Benign	BRCA2
H282Y	0	0.0158126	3	24	-0.16	0.02108	0.9289	1	0	0	-0.98	0	2	-1	0.91	Benign	BRCA2
H282P	0	0.175243	1	4	0.01	0.02414	0.8026	1	0	0	-0.01	0	0	-1	1.67	Benign	BRCA2
H282R	0	0.0149788	2	22	-0.13	0.02193	0.9274	1	0	0	-0.41	0	2	1	1.21	Benign	BRCA2
H282L	0	0.054803	1	10	-0.15	0.04634	0.9159	1	0	0	-1.02	0	1	1	1.71	Benign	BRCA2
H282Q	0	0.0201791	0	2	-0.18	0.02469	0.9217	1	0	0	0.18	0	0	0	1.29	Benign	BRCA2
I283L	0	0.0394072	0	-3	-0.27	0.01977	0.9238	1	0	0	-0.06	0	-1	0	0.08	Benign	BRCA2
I283V	0	0.0445553	2	8	0.04	0.01861	0.9107	1	0	0	0.68	0	0	-2	0.2	Benign	BRCA2
I283F	0	0.0210851	-2	-6	0.13	0.02307	0.927	1	0	0	-0.13	0	0	2	0.27	Benign	BRCA2
I283N	0	0.0421433	1	6	-0.17	0.04745	0.9257	1	0	0	0.04	0	0	-1	0.87	Benign	BRCA2
I283T	0	0.038643	2	5	-0.27	0.02126	0.8957	1	0	0	-0.12	0	0	-1	0.62	Benign	BRCA2
I283S	0	0.0204642	1	4	-0.12	0.02927	0.9051	1	0	0	0.37	0	1	0	0.69	Benign	BRCA2
I283M	0	0.207433	1	10	-0.15	0.05439	0.825	1	0	0	-1.02	0	1	1	0.2	Benign	BRCA2
G284R	0	0.109786	2	22	-0.13	0.02828	0.8914	1	0	0	-0.41	0	2	1	0.79	Benign	BRCA2
G284E	0	0.0527134	-3	-11	0.22	0.02315	0.9199	1	0	0	-0.26	0	-2	1	0.82	Benign	BRCA2
G284A	0	0.0580187	-2	-5	-0.03	0.07548	0.9253	1	0	0	-0.97	0	1	3	0.69	Benign	BRCA2
G284V	0	0.0559876	2	8	0.04	0.03503	0.9182	0.999993	0	0	0.68	0	0	-2	1.03	Benign	BRCA2
K285Q	0	0.211977	2	19	-0.21	0.13345	0.8659	1	0	0	-1.04	0	1	-1	0.81	Benign	BRCA2
K285E	0	0.0499194	-2	-4	0.32	0.02679	0.9378	1	0	0	0.39	0	-1	2	0.85	Benign	BRCA2
K285T	0	0.192073	2	6	-0.09	0.15102	0.8832	1	0	0	0.62	0	0	-2	1.33	Benign	BRCA2
K285R	0	0.094776	0	2	-0.18	0.02432	0.9017	1	0	0	0.18	0	0	0	0.58	Benign	BRCA2
K285M	0	0.630359	-1	-10	0.24	0.19168	0.8798	1	0	0	0.55	0	0	1	1.32	Benign	BRCA2
K285N	0	0.30293	0	3	-0.11	0.02506	0.8369	1	0	0	-0.27	0	1	1	1.05	Benign	BRCA2
S286T	0	0.159502	2	5	-0.12	0.09103	0.914	1	0	0	0.05	0	1	0	0.43	Benign	BRCA2
S286P	0	0.0576916	0	-4	-0.1	0.17585	0.8849	1	0	0.897	-0.04	0	0	0	0.62	Benign	BRCA2
S286A	0	0.0518816	-3	-10	0.19	0.04846	0.9247	1	0	0	-0.07	0	-1	1	0.43	Benign	BRCA2
S286L	0	0.0491797	-1	-10	0.24	0.01996	0.9128	1	0	0	0.55	0	0	1	0.69	Benign	BRCA2
M287L	0	0.0287586	0	-3	-0.27	0.01915	0.8641	1	0	0	-0.06	0	-1	0	0.45	Benign	BRCA2
M287V	0	0.0140909	1	2	0.02	0.0197	0.852	1	0	0	0.05	0	0	0	0.49	Benign	BRCA2
M287K	0	0.0861623	-2	2	0.1	0.03911	0.9036	1	0	0	0.1	0	-2	0	1.13	Benign	BRCA2
M287T	0	0.0384049	2	6	-0.09	0.02056	0.9177	1	0	0	0.62	0	0	-2	0.95	Benign	BRCA2
M287R	0	0.126478	0	2	-0.18	0.05268	0.8926	1	0	0	0.18	0	0	0	1.15	Benign	BRCA2
M287I	0	0.0179587	-1	2	-0.03	0.0203	0.918	1	0	0	0.61	0	-1	0	0.47	Benign	BRCA2
P288T	0	0.614096	3	7	0.28	0.07144	0.9364	0.999953	0	0	0.3	0	2	0	1.96	Benign	BRCA2
P288A	0	0.609431	-2	-7	-0.03	0.14941	0.9232	0.99997	0	0	0.11	0	-3	0	1.96	Benign	BRCA2
P288S	0	0.575414	1	14	-0.19	0.16392	0.9028	0.999945	0	0	-1.03	0	1	0	1.96	Benign	BRCA2
P288Q	0	0.836657	1	14	-0.19	0.16801	1.0633	0.579054	0	0	-1.03	0	1	0	1.95	Benign	BRCA2
P288R	0	0.859982	0	2	-0.18	0.18093	1.0895	0.724423	0	0	0.18	0	0	0	2.17	Benign	BRCA2
P288L	0	0.802369	0	5	-0.12	0.05097	0.9333	0.998508	0	0	-0.66	0	0	0	2.42	Benign	BRCA2
N289H	0	0.0103844	1	5	-0.57	0.02231	0.8732	0.999996	0	0.861	-0.09	0	-1	-2	1.15	Benign	BRCA2
N289D	0	0.242747	-3	-3	0.28	0.02143	0.872	0.999998	0	0.023	-0.02	0	-4	-2	1.14	Benign	BRCA2
N289Y	0	0.191703	3	22	-0.02	0.02249	0.8844	0.999984	0	0	-0.82	0	1	0	1.85	Benign	BRCA2
N289T	0	0.0942673	3	7	0.28	0.02137	0.9303	1	0	0	0.3	0	2	0	1.37	Benign	BRCA2
N289S	0	0.0588957	0	3	0.01	0.01996	0.9273	1	0	0	-0.22	0	0	0	1.1	Benign	BRCA2
N289I	0	0.828642	-1	-11	0.08	0.10992	0.8866	1	0	0	-0.2	0	0	1	2.11	Benign	BRCA2
N289K	0	0.325962	0	2	-0.07	0.02231	0.8307	1	0	0	-0.6	0	1	1	1.35	Benign	BRCA2
V290I	0	0.0439374	-1	-4	0.09	0.01977	0.8764	1	0	0	0.06	0	0	1	0.15	Benign	BRCA2
V290L	0	0.0803526	1	10	-0.15	0.03287	0.9092	1	0	0	-1.02	0	1	1	0.52	Benign	BRCA2
V290F	0	0.344789	-2	-8	0.2	0.13311	0.9405	1	0	0	-0.13	0	-1	1	0.94	Benign	BRCA2
V290D	0	0.321901	-3	-3	0.28	0.102	0.9453	1	0	0	-0.02	0	-4	-2	1.27	Benign	BRCA2
V290A	0	0.0551232	-2	-7	0.2	0.02172	0.8882	1	0	0	-0.1	0	-1	1	0.56	Benign	BRCA2
V290G	0	0.235087	1	5	-0.57	0.07113	0.8915	1	0	0	-0.09	0	-1	-2	1.26	Benign	BRCA2
L291I	0	0.0444513	-2	-8	-0.02	0.09878	0.8722	1	0	0	-0.02	0	0	2	0.32	Benign	BRCA2
L291V	0	0.0362891	2	8	0.04	0.09179	0.8874	1	0	0	0.68	0	0	-2	0.47	Benign	BRCA2
L291Q	0	0.82896	2	19	-0.21	0.18684	0.9537	0.999052	0	0	-1.04	0	1	-1	1.42	Benign	BRCA2
L291P	0	0.831803	0	3	0.01	0.07097	0.6505	0.980406	0	0	-0.22	0	0	0	1.69	Benign	BRCA2
L291R	0	0.895431	0	2	-0.18	0.20194	0.9731	0.998774	0	0	0.18	0	0	0	1.44	Benign	BRCA2
E292K	0	0.496315	2	3	-0.05	0.0325	0.9125	0.98234	0	0	-0.67	0	0	-2	1	Benign	BRCA2
E292Q	0	0.210337	0	2	-0.18	0.05403	0.8952	0.995986	0	0	0.18	0	0	0	0.74	Benign	BRCA2
E292A	0	0.772018	-2	-7	-0.03	0.1102	0.9069	0.980913	0	0	0.11	0	-3	0	1.5	Benign	BRCA2
E292G	0	0.880124	-3	0	0.16	0.16037	0.907	0.978754	0	0	-0.96	0	0	2	1.76	Benign	BRCA2
E292V	0	0.88257	2	8	0.04	0.17061	0.9783	0.956337	0	0	0.68	0	0	-2	1.76	Benign	BRCA2
E292D	0	0.113013	-2	-5	0.04	0.02506	0.8964	0.998596	0	0	0.25	0	-1	1	0.75	Benign	BRCA2
D293N	0	0.43843	-1	-6	-0.09	0.03723	0.9219	0.995473	0	0	-0.21	0	0	1	1.08	Benign	BRCA2
D293H	0	0.462557	-2	-4	0.13	0.0399	0.9257	0.979349	0	0	0.4	0	-2	0	1.51	Benign	BRCA2
D293Y	0	0.811882	2	24	-0.13	0.17535	0.9035	0.957581	0	0	-0.31	0	2	0	2.05	Benign	BRCA2
D293A	0	0.769289	-2	-19	-0.02	0.16768	0.8155	0.988201	0	0	-0.98	0	0	2	1.83	Benign	BRCA2
D293G	0	0.527827	-1	-11	0.08	0.15974	0.8666	0.983362	0	0	-0.2	0	0	1	1.62	Benign	BRCA2
D293V	0	0.872532	2	8	0.04	0.19276	0.6987	0.994231	0	0	0.68	0	0	-2	2.09	Benign	BRCA2
D293E	0	0.0866943	-3	-14	0.1	0.03783	0.9898	0.999539	0	0	-0.2	0	-2	1	0.81	Benign	BRCA2
E294K	0	0.224568	2	3	-0.05	0.02819	0.904	0.995162	0	0	-0.67	0	0	-2	0.73	Benign	BRCA2
E294Q	0	0.707767	0	2	-0.18	0.13064	0.908	0.998792	0	0	0.18	0	0	0	0.58	Benign	BRCA2
E294A	0	0.71496	-2	-7	-0.03	0.09392	0.8713	0.996259	0	0	0.11	0	-3	0	1.1	Benign	BRCA2
E294G	0	0.277694	-3	0	0.16	0.02745	0.8999	0.995509	0	0	-0.96	0	0	2	1.03	Benign	BRCA2
E294V	0	0.795316	2	8	0.04	0.17061	0.989	0.991267	0	0	0.68	0	0	-2	1.44	Benign	BRCA2
E294D	0	0.138459	-2	-5	0.04	0.02506	0.8663	1	0	0	0.25	0	-1	1	0.56	Benign	BRCA2
V295I	0	0.084374	-1	-4	0.09	0.03777	0.8543	1	0	0	0.06	0	0	1	0.17	Benign	BRCA2
V295L	0	0.110144	1	10	-0.15	0.04503	0.8373	1	0	0	-1.02	0	1	1	0.54	Benign	BRCA2
V295E	0	0.58345	-2	-8	0.2	0.184	0.8681	1	0	0	-0.13	0	-1	1	1.19	Benign	BRCA2
V295A	0	0.231372	-2	-7	0.2	0.14128	0.8823	1	0	0	-0.1	0	-1	1	0.77	Benign	BRCA2
V295G	0	0.0995549	1	5	-0.57	0.1851	0.8663	1	0	0	-0.09	0	-1	-2	1.34	Benign	BRCA2
Y296N	0	0.0493959	-1	0	0.06	0.03076	0.9062	1	0	0	0.41	0	0	1	0.7	Benign	BRCA2
Y296H	0	0.0194709	-1	-7	-0.03	0.02133	0.9365	1	0	0	0.36	0	0	1	0.03	Benign	BRCA2
Y296D	0	0.0598057	0	-2	-0.11	0.03527	0.9042	1	0	0	-0.78	0	0	1	0.97	Benign	BRCA2
Y296S	0	0.035328	1	2	-0.08	0.023	0.9205	1	0	0	0.06	0	0	-1	0.72	Benign	BRCA2
Y296C	0	0.0172219	0	-2	-0.11	0.02108	0.9316	1	0	0	-0.78	0	0	1	0.38	Benign	BRCA2
Y296F	0	0.0618928	-1	0	-0.02	0.02708	0.9012	1	0	0	-0.17	0	0	1	0.51	Benign	BRCA2
E297K	0	0.75654	2	3	-0.05	0.04044	1.0342	0.95624	0	0	-0.67	0	0	-2	0.88	Benign	BRCA2
E297Q	0	0.605951	0	2	-0.18	0.14824	1.0196	0.989845	0	0	0.18	0	0	0	0.69	Benign	BRCA2
E297A	0	0.785731	-2	-7	-0.03	0.13241	1.0247	0.937089	0	0	0.11	0	-3	0	1.36	Benign	BRCA2
E297G	0	0.552186	-3	0	0.16	0.17223	1.0495	0.925356	0	0	-0.96	0	0	2	1.51	Benign	BRCA2
E297V	0	0.897192	2	8	0.04	0.17914	1.0704	0.863918	0	0	0.68	0	0	-2	1.64	Benign	BRCA2
E297D	0	0.132569	-2	-19	0.1	0.02277	0.8839	0.999997	0	0	0.14	0	-2	0	0.61	Benign	BRCA2
T298P	0	0.0258544	2	19	-0.21	0.02206	0.9279	1	0	0	-1.04	0	1	-1	0.86	Benign	BRCA2
T298A	0	0.0424735	-2	-6	0.03	0.01948	0.921	1	0	0	-0.15	0	-1	1	0.7	Benign	BRCA2
T298S	0	0.053362	2	6	-0.09	0.01945	0.8958	1	0	0	0.62	0	0	-2	0.51	Benign	BRCA2
T298K	0	0.0280127	0	-3	-0.27	0.022	0.8791	1	0	0	-0.06	0	-1	0	0.98	Benign	BRCA2
T298R	0	0.0355994	0	0	-0.01	0.02108	0.8816	1	0	0	-0.01	0	0	0	1.03	Benign	BRCA2
T298I	0	0.0238372	-1	-2	-0.02	0.02115	0.9115	1	0	0	0.09	0	0	1	1.15	Benign	BRCA2
V299I	0	0.916497	-1	-2	-0.02	0.37202	0.1023	1	0	0	0.09	0	0	1	0.93	Benign	BRCA2
V299L	0	0.986702	-1	-1	0.08	0.16417	0.8614	0.964598	0	0	-0.29	0	0	1	0.55	Benign	BRCA2
V299F	0	0.199648	-2	-8	0.2	0.17216	0.8298	1	0	0	-0.13	0	-1	1	0.91	Benign	BRCA2
V299D	0	0.314887	-3	-3	0.28	0.20241	0.8897	1	0	0	-0.02	0	-4	-2	1.34	Benign	BRCA2
V299A	0	0.990316	-2	-6	0.03	0.36029	0.9571	0.980749	0	0	-0.15	0	-1	1	0.73	Benign	BRCA2
V299G	0	0.995192	-2	-4	0.13	0.45073	0.8093	0.976819	0	0	0.4	0	-2	0	1.28	Benign	BRCA2
V300I	0	0.0681093	-1	-4	0.09	0.02374	0.9104	1	0	0	0.06	0	0	1	0.2	Benign	BRCA2
V300L	0	0.166124	1	10	-0.15	0.0218	0.8956	1	0	0	-1.02	0	1	1	0.4	Benign	BRCA2
V300E	0	0.0920356	-2	-8	0.2	0.02844	0.9112	1	0	0	-0.13	0	-1	1	0.76	Benign	BRCA2
V300A	0	0.0499912	-2	-7	0.2	0.02072	0.9139	1	0	0	-0.1	0	-1	1	0.13	Benign	BRCA2
V300G	0	0.188273	1	5	-0.57	0.02143	0.9072	1	0	0	-0.09	0	-1	-2	0.89	Benign	BRCA2
D301N	0	0.152278	-1	-6	-0.09	0.0366	0.9078	1	0	0	-0.21	0	0	1	0.69	Benign	BRCA2
D301H	0	0.502022	-2	-4	0.13	0.18613	0.9735	1	0	0	0.4	0	-2	0	1.25	Benign	BRCA2
D301Y	0	0.663848	2	24	-0.13	0.1908	0.9918	1	0	0	-0.31	0	2	0	1.75	Benign	BRCA2
D301A	0	0.659819	-2	-19	-0.02	0.1562	0.9127	1	0	0	-0.98	0	0	2	1.58	Benign	BRCA2
D301G	0	0.204844	-1	-11	0.08	0.03304	0.9236	1	0	0	-0.2	0	0	1	1.33	Benign	BRCA2
D301V	0	0.813238	2	8	0.04	0.19246	0.9625	0.999889	0	0	0.68	0	0	-2	1.78	Benign	BRCA2
D301E	0	0.283887	-3	-14	0.1	0.13985	0.8669	1	0	0	-0.2	0	-2	1	0.82	Benign	BRCA2
T302P	0	0.112369	2	19	-0.21	0.0773	0.899	1	0	0	-1.04	0	1	-1	0.89	Benign	BRCA2
T302A	0	0.0406045	-2	-6	0.03	0.02315	0.9302	1	0	0	-0.15	0	-1	1	0.67	Benign	BRCA2
T302S	0	0.0869756	2	6	-0.09	0.02001	0.9277	1	0	0.349	0.62	0	0	-2	0.66	Benign	BRCA2
T302N	0	0.0860403	0	-4	-0.04	0.04348	0.8919	1	0	0.736	-0.09	0	-1	-1	0.92	Benign	BRCA2
T302I	0	0.00705013	-1	-2	-0.02	0.02005	0.9199	1	0	0	0.09	0	0	1	0.26	Benign	BRCA2
S303T	0	0.211559	2	5	-0.12	0.13412	0.8765	1	0	0	0.05	0	1	0	0.63	Benign	BRCA2
S303P	0	0.275319	0	-4	-0.1	0.18012	0.82	1	0	0	-0.04	0	0	0	0.86	Benign	BRCA2
S303A	0	0.184187	-3	-10	0.19	0.0838	0.9115	1	0	0	-0.07	0	-1	1	0.61	Benign	BRCA2
S303Y	0	0.628746	3	22	-0.02	0.15646	0.8801	1	0	0	-0.82	0	1	0	1.24	Benign	BRCA2
S303C	0	0.490392	-2	-19	0.1	0.17741	0.909	1	0	0	0.14	0	-2	0	1.08	Benign	BRCA2
S303F	0	0.108636	-2	-8	0.2	0.02679	0.931	1	0	0	-0.13	0	-1	1	1.22	Benign	BRCA2
E304K	0	0.870268	2	3	-0.05	0.18665	0.8421	0.995494	0	0	-0.67	0	0	-2	0.91	Benign	BRCA2
E304Q	0	0.550545	0	2	-0.18	0.18274	0.8434	0.998986	0	0	0.18	0	0	0	0.68	Benign	BRCA2
E304A	0	0.790562	-2	-7	-0.03	0.18421	0.8218	0.995381	0	0	0.11	0	-3	0	1.31	Benign	BRCA2
E304G	0	0.746317	-3	0	0.16	0.18855	0.9216	0.994259	0	0	-0.96	0	0	2	1.41	Benign	BRCA2
E304V	0	0.737694	2	8	0.04	0.19155	0.8351	0.989228	0	0	0.68	0	0	-2	1.51	Benign	BRCA2
E304D	0	0.523215	-2	-19	0.1	0.06012	0.9278	0.971105	0	0	0.14	0	-2	0	0.56	Benign	BRCA2
E305K	0	0.821212	2	3	-0.05	0.06392	0.9697	0.871555	0	0.199	-0.67	-1.136	0	-2	0.93	Benign	BRCA2
E305Q	0	0.849906	0	2	-0.18	0.17355	1.0588	0.612763	0	0	0.18	0	0	0	0.7	Benign	BRCA2
E305A	0	0.860367	-2	-7	-0.03	0.17138	0.8703	0.559356	0	0	0.11	0	-3	0	1.36	Benign	BRCA2
E305G	0	0.85765	-3	0	0.16	0.18448	0.7813	0.604001	0	0	-0.96	0	0	2	1.47	Benign	BRCA2
E305V	0	0.883927	2	8	0.04	0.18931	0.9097	0.748644	0	0	0.68	0	0	-2	1.64	Benign	BRCA2
E305D	0	0.798589	-2	-19	0.1	0.16206	0.9991	0.803584	0	0	0.14	0	-2	0	0.61	Benign	BRCA2
D306N	0	0.882702	-1	-6	-0.09	0.18646	1.1742	0.675092	0	0	-0.21	0	0	1	1.25	Benign	BRCA2
D306H	0	0.909443	-2	-4	0.13	0.19496	1.0767	0.71334	0	0	0.4	0	-2	0	1.75	Benign	BRCA2
D306Y	0	0.975823	2	24	-0.13	0.19684	1.0546	0.83943	0	0	-0.31	0	2	0	2.25	Benign	BRCA2
D306A	0	0.925427	-2	-19	-0.02	0.19726	1.1179	0.77324	0	0	-0.98	0	0	2	1.95	Benign	BRCA2
D306G	0	0.886591	-1	-11	0.08	0.19995	1.1192	0.706443	0	0	-0.2	0	0	1	1.75	Benign	BRCA2
D306V	0	0.958877	2	8	0.04	0.20427	0.9998	0.999772	0	0	0.68	0	0	-2	2.23	Benign	BRCA2
D306E	0	0.825587	-3	-14	0.1	0.18441	1.0069	0.998356	0	0	-0.2	0	-2	1	0.99	Benign	BRCA2
S307R	0	0.819365	-1	-3	-0.02	0.18684	1.0065	0.700497	0	0	0.44	0	0	1	1.14	Benign	BRCA2
S307G	0	0.635548	1	5	-0.57	0.16455	0.8959	0.930255	0	0	-0.09	0	-1	-2	0.89	Benign	BRCA2
S307C	0	0.684811	-2	-19	0.1	0.04386	1.002	0.740671	0	0	0.14	0	-2	0	1.12	Benign	BRCA2
S307N	0	0.75816	0	2	-0.07	0.1763	0.917	0.961638	0	0	-0.6	0	1	1	0.7	Benign	BRCA2
S307T	0	0.776876	2	5	-0.12	0.15791	0.863	0.9693	0	0	0.05	0	1	0	0.67	Benign	BRCA2
S307I	0	0.882492	-1	2	-0.03	0.18368	0.9832	0.770212	0	0	0.61	0	-1	0	1.36	Benign	BRCA2
F308I	0	0.551202	-1	-7	-0.03	0.172	0.8845	0.994722	0	0	0.36	0	0	1	1.24	Benign	BRCA2
F308L	0	0.139883	1	10	-0.15	0.03099	0.8959	0.994184	0	0	-1.02	0	1	1	1.23	Benign	BRCA2
F308V	0	0.493558	2	8	0.04	0.16913	0.8774	0.9888	0	0	0.68	0	0	-2	1.44	Benign	BRCA2
F308Y	0	0.558873	1	2	0.02	0.1847	0.8271	0.999382	0	0	0.05	0	0	0	0.56	Benign	BRCA2
F308S	0	0.617601	0	-4	-0.1	0.20715	0.8401	0.99485	0	0	-0.04	0	0	0	1.61	Benign	BRCA2
F308C	0	0.696771	-3	-10	0.19	0.20007	0.8811	0.992336	0	0	-0.07	0	-1	1	1.65	Benign	BRCA2
S309T	0	0.778962	2	5	-0.12	0.14989	0.9689	0.997295	0	0	0.05	0	1	0	0.72	Benign	BRCA2
S309P	0	0.509528	0	-4	-0.1	0.02883	0.9266	0.983286	0	0	-0.04	0	0	0	1.11	Benign	BRCA2
S309A	0	0.804387	-3	-10	0.19	0.10609	0.9005	0.999228	0	0	-0.07	0	-1	1	0.72	Benign	BRCA2
S309L	0	0.895223	-1	-10	0.24	0.16097	0.9043	0.974892	0	0	0.55	0	0	1	1.47	Benign	BRCA2
L310I	0	0.159779	-1	2	-0.03	0.09179	0.9197	0.999998	0	0	0.61	0	-1	0	0.3	Benign	BRCA2
L310V	0	0.00852887	1	2	0.02	0.03888	0.9103	0.999996	0	0	0.05	0	0	0	0.53	Benign	BRCA2
L310S	0	0.765548	-1	-3	-0.02	0.1912	0.8495	1	0	0	0.44	0	0	1	1.22	Benign	BRCA2
L310F	0	0.0343637	-3	-6	0.2	0.03118	0.9199	1	0	0	-0.08	0	-2	1	0.41	Benign	BRCA2
C311S	0	0.110893	1	4	0.01	0.02738	0.9596	1	0	0	-0.01	0	0	-1	1.43	Benign	BRCA2
C311R	0	0.335389	1	14	-0.19	0.16104	0.8534	0.999998	0	0.195	-1.03	0	1	0	2.04	Benign	BRCA2
C311G	0	0.120975	-2	-2	0.02	0.10942	0.9667	1	0	0.075	-0.74	0	0	2	2	Benign	BRCA2
C311Y	0	0.0614016	3	24	-0.16	0.02646	0.8185	1	0	0	-0.98	0	2	-1	1.97	Benign	BRCA2
C311F	0	0.37151	-3	-11	0.22	0.1382	0.8422	1	0	0	-0.26	0	-2	1	2	Benign	BRCA2
C311W	0	0.698243	1	2	0.02	0.17688	0.819	0.999999	0	0	0.05	0	0	0	2.07	Benign	BRCA2
F312I	0	0.0727728	-1	-7	-0.03	0.02315	0.9023	1	0	0	0.36	0	0	1	1.2	Benign	BRCA2
F312L	0	0.0430735	1	10	-0.15	0.02602	0.9091	1	0	0	-1.02	0	1	1	1.26	Benign	BRCA2
F312V	0	0.0527304	2	8	0.04	0.02186	0.9137	1	0	0	0.68	0	0	-2	1.39	Benign	BRCA2
F312Y	0	0.0317057	1	2	0.02	0.11245	1.017	1	0	0	0.05	0	0	0	0.56	Benign	BRCA2
F312S	0	0.0583674	0	-4	-0.1	0.02646	0.8954	1	0	0	-0.04	0	0	0	1.76	Benign	BRCA2
F312C	0	0.361316	-3	-10	0.19	0.1711	0.8493	1	0	0	-0.07	0	-1	1	1.75	Benign	BRCA2
S313T	0	0.1673	2	5	-0.12	0.0227	0.8983	1	0	0	0.05	0	1	0	0.25	Benign	BRCA2
S313P	0	0.0152277	0	-4	-0.1	0.02249	0.8991	1	0	0	-0.04	0	0	0	0.04	Benign	BRCA2
S313A	0	0.0368026	-3	-10	0.19	0.04846	0.9017	1	0	0	-0.07	0	-1	1	0.25	Benign	BRCA2
S313Y	0	0.256608	3	22	-0.02	0.18189	0.9083	1	0	0	-0.82	0	1	0	0.84	Benign	BRCA2
S313C	0	0.214993	-2	-19	0.1	0.16979	0.9008	1	0	0	0.14	0	-2	0	0.69	Benign	BRCA2
S313F	0	0.110108	-2	-8	0.2	0.13974	0.8902	1	0	0	-0.13	0	-1	1	0.89	Benign	BRCA2
K314Q	0	0.141844	2	19	-0.21	0.07242	0.817	1	0	0	-1.04	0	1	-1	0.67	Benign	BRCA2
K314E	0	0.0768611	-2	-4	0.32	0.03436	0.9248	1	0	0	0.39	0	-1	2	0.54	Benign	BRCA2
K314T	0	0.53157	2	6	-0.09	0.17299	0.8405	1	0	0	0.62	0	0	-2	1.11	Benign	BRCA2
K314R	0	0.527532	0	2	-0.18	0.12347	0.8662	1	0	0	0.18	0	0	0	0.59	Benign	BRCA2
K314I	0	0.833568	-2	-8	-0.02	0.20715	0.8789	1	0	0	-0.02	0	0	2	1.6	Benign	BRCA2
K314N	0	0.416932	0	3	-0.11	0.17923	0.995	1	0	0	-0.27	0	1	1	0.86	Benign	BRCA2
C315S	0	0.0207176	1	4	0.01	0.03388	0.911	1	0	0.137	-0.01	0	0	-1	0.64	Benign	BRCA2
C315R	0	0.0252017	1	14	-0.19	0.04135	0.9633	1	0	0	-1.03	0	1	0	0.58	Benign	BRCA2
C315G	0	0.0754416	-2	-2	0.02	0.03404	0.9185	1	0	0	-0.74	0	0	2	0.97	Benign	BRCA2
C315Y	0	0.0492193	3	24	-0.16	0.02374	0.937	1	0	0	-0.98	0	2	-1	0.28	Benign	BRCA2
C315F	0	0.052594	-3	-11	0.22	0.02524	0.907	1	0	0	-0.26	0	-2	1	0.28	Benign	BRCA2
C315W	0	0.149316	1	2	0.02	0.07932	0.8949	1	0	0	0.05	0	0	0	0.43	Benign	BRCA2
R316G	0	0.3723	1	5	-0.57	0.06699	0.8669	1	0	0	-0.09	0	-1	-2	1.34	Benign	BRCA2
R316K	0	0.0318101	-1	-5	-0.06	0.0197	0.9188	1	0	0	-0.06	0	-2	-1	0.07	Benign	BRCA2
R316T	0	0.148295	2	5	-0.12	0.07035	0.8907	1	0	0	0.05	0	1	0	1.08	Benign	BRCA2
R316I	0	0.120882	-1	2	-0.03	0.15609	0.9092	0.999957	0	0	0.61	0	-1	0	1.49	Benign	BRCA2
R316S	0	0.367732	1	15	-0.03	0.03626	0.8903	1	0	0	-0.94	0	1	0	0.99	Benign	BRCA2
T317P	0	0.643649	2	19	-0.21	0.16784	0.8366	1	0	0	-1.04	0	1	-1	1.22	Benign	BRCA2
T317A	0	0.254604	-2	-6	0.03	0.0509	0.8835	1	0	0	-0.15	0	-1	1	0.96	Benign	BRCA2
T317S	0	0.306332	2	6	-0.09	0.02589	0.9065	1	0	0	0.62	0	0	-2	0.81	Benign	BRCA2
T317K	0	0.0718906	0	-3	-0.27	0.02719	0.8949	1	0	0	-0.06	0	-1	0	1.17	Benign	BRCA2
T317R	0	0.29448	0	0	-0.01	0.10642	0.8972	1	0	0	-0.01	0	0	0	1.2	Benign	BRCA2
T317I	0	0.114253	-1	-2	-0.02	0.02608	0.8578	1	0	0	0.09	0	0	1	0.98	Benign	BRCA2
K318Q	0	0.134813	2	19	-0.21	0.02133	0.8806	1	0	0	-1.04	0	1	-1	0.19	Benign	BRCA2
K318E	0	0.0596491	-2	-4	0.32	0.02193	0.8983	1	0	0	0.39	0	-1	2	0.16	Benign	BRCA2
K318T	0	0.0501144	2	6	-0.09	0.02356	0.9074	1	0	0	0.62	0	0	-2	0.49	Benign	BRCA2
K318R	0	0.0206726	0	2	-0.18	0.01834	0.9556	1	0	0	0.18	0	0	0	0.04	Benign	BRCA2
K318I	0	0.0487513	-2	-8	-0.02	0.03518	0.8986	1	0	0	-0.02	0	0	2	0.95	Benign	BRCA2
K318N	0	0.069964	0	3	-0.11	0.02262	0.885	1	0	0	-0.27	0	1	1	0.14	Benign	BRCA2
N319H	0	0.864056	1	5	-0.57	0.3954	0.6605	1	0	0	-0.09	0	-1	-2	2.7	Benign	BRCA2
N319D	0	0.51868	-3	-3	0.28	0.1887	0.5443	1	0	0	-0.02	0	-4	-2	2.04	Benign	BRCA2
N319Y	0	0.808078	3	24	-0.16	0.14002	0.6605	1	0	0	-0.98	0	2	-1	4.13	Benign	BRCA2
N319T	0	0.0976038	2	6	-0.09	0.15186	-0.9257	1	0	0	0.62	0	0	-2	1.62	Benign	BRCA2
N319S	0	0.0282057	1	14	-0.19	0.07358	-0.9673	1	0	0	-1.03	0	1	0	0.59	Benign	BRCA2
N319I	0	0.611809	-1	2	-0.03	0.37165	-0.9504	1	0	0	0.61	0	-1	0	4.27	Benign	BRCA2
N319K	0	0.653567	-2	2	0.1	0.1681	-0.8456	1	0	0	0.1	0	-2	0	2.32	Benign	BRCA2
L320I	0	0.0812353	-1	2	-0.03	0.03985	0.9064	1	0	0	0.61	0	-1	0	0.46	Benign	BRCA2
L320V	0	0.05409	1	2	0.02	0.03224	0.9017	1	0	0	0.05	0	0	0	0.68	Benign	BRCA2
L320Q	0	0.803135	2	19	-0.21	0.18374	0.9265	1	0	0	-1.04	0	1	-1	1.34	Benign	BRCA2
L320P	0	0.827447	0	3	0.01	0.20479	0.9406	0.999994	0	0	-0.22	0	0	0	1.59	Benign	BRCA2
L320R	0	0.827447	0	2	-0.18	0.19969	0.909	1	0	0	0.18	0	0	0	1.38	Benign	BRCA2
Q321K	0	0.0347972	-2	2	0.1	0.02294	0.949	1	0	0	0.1	0	-2	0	0.5	Benign	BRCA2
Q321E	0	0.122395	-3	-6	0.2	0.04416	0.9024	1	0	0	-0.08	0	-2	1	0.52	Benign	BRCA2
Q321P	0	0.131175	0	3	0.01	0.02255	0.838	1	0	0	-0.22	0	0	0	1.15	Benign	BRCA2
Q321R	0	0.0757492	1	4	-0.12	0.02089	0.8826	1	0	0	0.37	0	1	0	0.51	Benign	BRCA2
Q321L	0	0.223342	-1	-1	0.08	0.07888	0.8832	1	0	0	-0.29	0	0	1	1.37	Benign	BRCA2
Q321H	0	0.228692	-2	-12	-0.08	0.15398	0.8738	1	0	0.01	-0.22	0	0	2	0.94	Benign	BRCA2
K322Q	0	0.185544	2	19	-0.21	0.15117	0.8673	1	0	0.904	-1.04	0.513	1	-1	0.77	Benign	BRCA2
K322E	0	0.0817386	-2	-4	0.32	0.03436	0.9069	1	0	0	0.39	0	-1	2	0.67	Benign	BRCA2
K322T	0	0.860928	2	6	-0.09	0.17299	0.8906	1	0	0	0.62	0	0	-2	1.25	Benign	BRCA2
K322R	0	0.24848	0	2	-0.18	0.03503	0.951	1	0	0	0.18	0	0	0	0.64	Benign	BRCA2
K322I	0	0.870442	-2	-8	-0.02	0.20715	0.9387	1	0	0	-0.02	0	0	2	1.71	Benign	BRCA2
K322N	0	0.506582	0	3	-0.11	0.17923	0.886	1	0	0	-0.27	0	1	1	1.03	Benign	BRCA2
V323I	0	0.0294517	-1	-4	0.09	0.01841	0.8992	1	0	0	0.06	0	0	1	0.1	Benign	BRCA2
V323L	0	0.0421855	1	10	-0.15	0.0194	0.9187	1	0	0	-1.02	0	1	1	0.17	Benign	BRCA2
V323E	0	0.116761	-2	-8	0.2	0.0279	0.9413	1	0	0	-0.13	0	-1	1	0.78	Benign	BRCA2
V323A	0	0.0654135	-2	-7	0.2	0.02319	0.9291	1	0	0	-0.1	0	-1	1	0.52	Benign	BRCA2
V323G	0	0.109514	1	5	-0.57	0.03442	0.9465	1	0	0	-0.09	0	-1	-2	1.08	Benign	BRCA2
R324G	0	0.582743	1	5	-0.57	0.03189	0.8721	0.999999	0	0	-0.09	0	-1	-2	1.07	Benign	BRCA2
R324K	0	0.0135015	-1	-5	-0.06	0.01983	0.9285	1	0	0	-0.06	0	-2	-1	0.04	Benign	BRCA2
R324T	0	0.0906113	2	5	-0.12	0.0337	0.8775	1	0	0	0.05	0	1	0	0.84	Benign	BRCA2
R324I	0	0.713855	-1	2	-0.03	0.11235	0.8561	0.998946	0	0	0.61	0	-1	0	1.33	Benign	BRCA2
R324S	0	0.171186	1	15	-0.03	0.02094	0.8649	1	0	0	-0.94	0	1	0	0.66	Benign	BRCA2
T325P	0	0.139924	2	19	-0.21	0.12281	0.9236	1	0	0	-1.04	0	1	-1	0.74	Benign	BRCA2
T325A	0	0.048444	-2	-6	0.03	0.03442	0.873	1	0	0	-0.15	0	-1	1	0.45	Benign	BRCA2
T325S	0	0.0655128	2	6	-0.09	0.01983	0.889	1	0	0	0.62	0	0	-2	0.28	Benign	BRCA2
T325N	0	0.104465	0	-4	-0.04	0.02193	0.9353	1	0	0	-0.09	0	-1	-1	0.58	Benign	BRCA2
T325I	0	0.0259713	-1	-2	-0.02	0.0218	0.909	1	0	0	0.09	0	0	1	0.47	Benign	BRCA2
S326R	0	0.101608	-1	-3	-0.02	0.08593	0.8977	1	0	0.299	0.44	0	0	1	0.74	Benign	BRCA2
S326G	0	0.0363893	1	5	-0.57	0.01915	0.9343	1	0	0	-0.09	0	-1	-2	0.26	Benign	BRCA2
S326C	0	0.186588	-2	-19	0.1	0.15425	0.8388	1	0	0	0.14	0	-2	0	0.96	Benign	BRCA2
S326N	0	0.0911032	0	2	-0.07	0.04204	0.912	1	0	0	-0.6	0	1	1	0.3	Benign	BRCA2
S326T	0	0.0523087	2	5	-0.12	0.06005	0.9141	1	0	0	0.05	0	1	0	0.51	Benign	BRCA2
S326I	0	0.175852	-1	2	-0.03	0.13814	0.9076	1	0	0	0.61	0	-1	0	1.09	Benign	BRCA2
K327Q	0	0.444032	2	19	-0.21	0.17525	0.9509	0.999984	0	0	-1.04	0	1	-1	0.89	Benign	BRCA2
K327E	0	0.457856	-2	-4	0.32	0.15735	0.82	0.999974	0	0.716	0.39	0.513	-1	2	0.84	Benign	BRCA2
K327T	0	0.628184	2	6	-0.09	0.16579	0.9433	0.99991	0	0	0.62	0	0	-2	1.38	Benign	BRCA2
K327R	0	0.409076	0	2	-0.18	0.06689	0.8661	0.999986	0	0	0.18	0	0	0	0.7	Benign	BRCA2
K327M	0	0.707373	-1	-10	0.24	0.19515	0.9756	0.999797	0	0	0.55	0	0	1	1.4	Benign	BRCA2
K327N	0	0.107495	0	3	-0.11	0.03981	0.8356	0.999477	0	0	-0.27	0	1	1	1.1	Benign	BRCA2
T328P	0	0.501425	2	19	-0.21	0.18148	0.9022	0.998178	0	0	-1.04	0	1	-1	1.34	Benign	BRCA2
T328A	0	0.348074	-2	-6	0.03	0.02356	0.8615	0.999602	0	0	-0.15	0	-1	1	1.11	Benign	BRCA2
T328S	0	0.12328	2	6	-0.09	0.02602	0.8648	0.999879	0	0	0.62	0	0	-2	0.83	Benign	BRCA2
T328N	0	0.360065	0	-4	-0.04	0.13598	0.8581	0.999338	0	0	-0.09	0	-1	-1	1.07	Benign	BRCA2
T328I	0	0.346705	-1	-2	-0.02	0.0401	0.8433	0.999306	0	0	0.09	0	0	1	1.36	Benign	BRCA2
R329G	0	0.793503	1	5	-0.57	0.17638	0.8603	0.981121	0	0	-0.09	0	-1	-2	1.44	Benign	BRCA2
R329W	0	0.882814	3	24	-0.16	0.1882	0.9742	0.947018	0	0	-0.98	0	2	-1	1.66	Benign	BRCA2
R329K	0	0.312454	-1	-5	-0.06	0.13114	0.8984	0.997855	0	0	-0.06	0	-2	-1	0.55	Benign	BRCA2
R329T	0	0.170226	2	5	-0.12	0.04484	0.917	0.985624	0	0	0.05	0	1	0	1.01	Benign	BRCA2
R329M	0	0.73272	0	3	-0.11	0.18665	0.9887	0.963102	0	0	-0.27	0	1	1	1.22	Benign	BRCA2
R329S	0	0.660905	1	15	-0.03	0.15326	0.9019	0.993923	0	0	-0.94	0	1	0	1.12	Benign	BRCA2
K330Q	0	0.449771	2	19	-0.21	0.15117	0.8796	0.998869	0	0	-1.04	0	1	-1	0.78	Benign	BRCA2
K330E	0	0.102682	-2	-4	0.32	0.03006	0.9397	0.998102	0	0	0.39	0	-1	2	0.68	Benign	BRCA2
K330T	0	0.729561	2	6	-0.09	0.17299	0.9529	0.990137	0	0	0.62	0	0	-2	1.28	Benign	BRCA2
K330R	0	0.726218	0	2	-0.18	0.15111	0.9097	0.998327	0	0	0.18	0	0	0	0.64	Benign	BRCA2
K330I	0	0.851354	-2	-8	-0.02	0.20715	1.0115	0.983952	0	0	-0.02	0	0	2	1.78	Benign	BRCA2
K330N	0	0.312062	0	3	-0.11	0.15488	0.9535	0.984815	0	0	-0.27	0	1	1	1.01	Benign	BRCA2
K331Q	0	0.369509	2	19	-0.21	0.02529	0.8492	0.99879	0	0	-1.04	0	1	-1	0.93	Benign	BRCA2
K331E	0	0.327216	-2	-4	0.32	0.02381	0.8384	0.997969	0	0	0.39	0	-1	2	0.93	Benign	BRCA2
K331T	0	0.612279	2	6	-0.09	0.06944	0.8396	0.998244	0	0	0.62	0	0	-2	1.39	Benign	BRCA2
K331R	0	0.316357	0	2	-0.18	0.0509	0.8859	0.999717	0	0	0.18	0	0	0	0.69	Benign	BRCA2
K331I	0	0.779707	-2	-8	-0.02	0.17289	0.8588	0.996936	0	0.999	-0.02	0	0	2	1.88	Benign	BRCA2
K331N	0	0.180682	0	3	-0.11	0.02094	0.9039	0.999989	0	0	-0.27	0	1	1	1.03	Benign	BRCA2
I332L	0	0.0323403	0	-3	-0.27	0.05415	0.9123	1	0	0	-0.06	0	-1	0	0.34	Benign	BRCA2
I332V	0	0.0328686	2	8	0.04	0.02547	0.9137	1	0	0	0.68	0	0	-2	0.15	Benign	BRCA2
I332F	0	0.0864961	-2	-6	0.13	0.18498	0.9286	1	0	0	-0.13	0	0	2	0.58	Benign	BRCA2
I332N	0	0.03099	1	6	-0.17	0.0384	0.8698	1	0	0	0.04	0	0	-1	0.84	Benign	BRCA2
I332T	0	0.0964328	2	5	-0.27	0.15343	0.8658	1	0	0	-0.12	0	0	-1	0.74	Benign	BRCA2
I332S	0	0.185116	1	4	-0.12	0.14605	0.8587	1	0	0	0.37	0	1	0	0.87	Benign	BRCA2
I332M	0	0.148854	1	10	-0.15	0.17493	0.9462	1	0	0	-1.02	0	1	1	0.46	Benign	BRCA2
F333I	0	0.0443288	-1	-7	-0.03	0.04379	0.9296	1	0	0	0.36	0	0	1	1.15	Benign	BRCA2
F333L	0	0.0764257	1	10	-0.15	0.02796	0.9295	1	0	0	-1.02	0	1	1	1.21	Benign	BRCA2
F333V	0	0.126978	2	8	0.04	0.09797	0.912	1	0	0	0.68	0	0	-2	1.38	Benign	BRCA2
F333Y	0	0.172078	1	2	0.02	0.18162	0.8086	1	0	0	0.05	0	0	0	0.54	Benign	BRCA2
F333S	0	0.115231	0	-4	-0.1	0.20417	0.9233	1	0	0	-0.04	0	0	0	1.68	Benign	BRCA2
F333C	0	0.478512	-3	-10	0.19	0.19876	0.8014	1	0	0	-0.07	0	-1	1	1.71	Benign	BRCA2
H334N	0	0.0169682	1	6	-0.17	0.02011	0.8866	1	0	0	0.04	0	0	-1	0.62	Benign	BRCA2
H334D	0	0.0405069	-3	-7	0.4	0.02857	0.9203	1	0	0	0.25	0	-3	0	1.13	Benign	BRCA2
H334Y	0	0.131538	3	24	-0.16	0.02063	0.8869	1	0	0	-0.98	0	2	-1	0.66	Benign	BRCA2
H334P	0	0.0596763	1	4	0.01	0.02319	0.9154	1	0	0	-0.01	0	0	-1	1.41	Benign	BRCA2
H334R	0	0.0732889	2	22	-0.13	0.0409	0.9141	1	0	0	-0.41	0	2	1	1.05	Benign	BRCA2
H334L	0	0.0847668	1	10	-0.15	0.02741	0.9051	1	0	0	-1.02	0	1	1	1.55	Benign	BRCA2
H334Q	0	0.0959754	0	2	-0.18	0.03815	0.9229	1	0	0	0.18	0	0	0	0.98	Benign	BRCA2
E335K	0	0.256567	2	3	-0.05	0.1468	0.8882	1	0	0	-0.67	0	0	-2	0.71	Benign	BRCA2
E335Q	0	0.126705	0	2	-0.18	0.16512	0.8833	1	0	0	0.18	0	0	0	0.56	Benign	BRCA2
E335A	0	0.558728	-2	-7	-0.03	0.17355	0.8632	1	0	0	0.11	0	-3	0	1.34	Benign	BRCA2
E335G	0	0.792836	-3	0	0.16	0.18202	0.9014	1	0	0	-0.96	0	0	2	1.57	Benign	BRCA2
E335V	0	0.723212	2	8	0.04	0.18593	0.9	1	0	0	0.68	0	0	-2	1.55	Benign	BRCA2
E335D	0	0.535251	-2	-19	0.1	0.15735	0.8717	1	0	0	0.14	0	-2	0	0.71	Benign	BRCA2
A336T	0	0.0162937	1	2	-0.08	0.01953	0.9487	1	0	0	0.06	0	0	-1	0.29	Benign	BRCA2
A336P	0	0.127495	1	4	0.01	0.06392	0.8485	1	0	0	-0.01	0	0	-1	0.58	Benign	BRCA2
A336S	0	0.0492076	1	7	-0.14	0.02011	0.9071	1	0	0	0.62	0	0	-1	0.15	Benign	BRCA2
A336E	0	0.0943727	0	-2	-0.11	0.02119	0.8804	1	0	0	-0.78	0	0	1	0.58	Benign	BRCA2
A336G	0	0.0805427	-2	-2	0.02	0.02934	0.8834	1	0	0	-0.74	0	0	2	0.69	Benign	BRCA2
A336V	0	0.0479231	2	5	-0.12	0.02283	0.9484	1	0	0	0.05	0	1	0	0	Benign	BRCA2
N337H	0	0.199541	1	5	-0.57	0.07242	0.8296	1	0	0	-0.09	0	-1	-2	0.38	Benign	BRCA2
N337D	0	0.136395	-3	-3	0.28	0.02653	0.9074	1	0	0	-0.02	0	-4	-2	0.57	Benign	BRCA2
N337Y	0	0.298159	3	22	-0.02	0.0952	0.8329	1	0	0	-0.82	0	1	0	0.85	Benign	BRCA2
N337T	0	0.0784229	3	7	0.28	0.01996	0.8741	1	0	0	0.3	0	2	0	0.49	Benign	BRCA2
N337S	0	0.0784208	0	3	0.01	0.02137	0.8929	1	0	0	-0.22	0	0	0	0.39	Benign	BRCA2
N337I	0	0.103439	-1	-11	0.08	0.02143	0.8689	1	0	0	-0.2	0	0	1	1.1	Benign	BRCA2
N337K	0	0.0285148	0	2	-0.07	0.02077	0.934	1	0	0	-0.6	0	1	1	0.27	Benign	BRCA2
A338T	0	0.00868343	1	2	-0.08	0.01953	0.9458	1	0	0	0.06	0	0	-1	0.53	Benign	BRCA2
A338P	0	0.295808	1	4	0.01	0.09089	0.7783	1	0	0	-0.01	0	0	-1	0.57	Benign	BRCA2
A338S	0	0.193298	1	7	-0.14	0.02972	0.8403	1	0	0	0.62	0	0	-1	0.07	Benign	BRCA2
A338D	0	0.389981	-2	-10	0.16	0.02307	0.7311	1	0	0	-0.36	0	-1	2	0.62	Benign	BRCA2
A338G	0	0.250263	-2	-2	0.02	0.02934	0.8035	1	0	0	-0.74	0	0	2	0.66	Benign	BRCA2
A338V	0	0.317211	2	5	-0.12	0.02283	0.8286	1	0	0	0.05	0	1	0	0.33	Benign	BRCA2
D339N	0	0.0327299	-1	-6	-0.09	0.02023	0.9152	1	0	0	-0.21	0	0	1	0.81	Benign	BRCA2
D339H	0	0.045336	-2	-4	0.13	0.02488	0.9068	1	0	0	0.4	0	-2	0	1.35	Benign	BRCA2
D339Y	0	0.155702	2	24	-0.13	0.03576	0.8831	1	0	0	-0.31	0	2	0	1.8	Benign	BRCA2
D339A	0	0.0822153	-2	-19	-0.02	0.05794	0.912	1	0	0	-0.98	0	0	2	1.46	Benign	BRCA2
D339G	0	0.0179072	-1	-11	0.08	0.02319	0.9136	1	0	0	-0.2	0	0	1	1.17	Benign	BRCA2
D339V	0	0.191282	2	8	0.04	0.13174	0.9183	0.999372	0	0	0.68	0	0	-2	1.79	Benign	BRCA2
D339E	0	0.0491069	-3	-14	0.1	0.02172	0.8896	1	0	0	-0.2	0	-2	1	0.78	Benign	BRCA2
E340K	0	0.0740591	2	3	-0.05	0.02436	0.9153	1	0	0	-0.67	0	0	-2	0.8	Benign	BRCA2
E340Q	0	0.275231	0	2	-0.18	0.11829	0.8498	1	0	0	0.18	0	0	0	0.59	Benign	BRCA2
[truncated: 28,617 more rows]
